# Supplementary material for: The genetic architecture of fibromyalgia across 2.5 million individuals
Source: medRxiv. 2025 Sep 19:2025.09.18.25335914. Preprint. [Version 1] doi: 10.1101/2025.09.18.25335914 (PMC12458511; doi:10.1101/2025.09.18.25335914)
Supplement: Supplement 2 [file media-2.xlsx]

## Sheet: S1
Cohort	N	N cases	N controls	N female	N cases female	N controls female	N male	N cases male	N controls male
All of Us (European)	232113	6503	225610	139440	5978	133462	92673	525	92148
All of Us (African)	82217	1672	80545	48436	1606	46830	33781	66	33715
All of Us (American)	78079	1738	76341	51566	1647	49919	26513	91	26422
Estonian Biobank	205905	2434	203471	134793	2153	132640	71112	281	70831
FinnGen	500603	6864	493739	282064	6109	275955	218539	755	217784
Genes and Health	43774	1148	42626	24388	766	23622	19386	382	19004
Mass General Brigham Biobank	51053	1456	49597	27682	1310	26372	23371	146	23225
UK Biobank (European)	422581	6833	415748	228674	5724	222950	193907	1109	192798
UK Biobank (African)	6645	161	6484	3932	146	3786	2713	15	2698
UK Biobank (South Asian)	8942	226	8716	4125	173	3952	4817	53	4764
deCODE Iceland	316385	12256	304129	161348	10824	150524	155037	1432	153605
Copenhagen Hospital Biobank and Danish Blood Donor Study	372610	4911	367699	200397	3853	196544	172213	1058	171155
Intermountain Health	92802	2904	89898	53271	2509	50762	39531	395	39136
Nashville Biosciences (European)	77349	1733	75616	44214	1622	42592	33135	111	33024
Nashville Biosciences (African)	28153	456	27697	17990	431	17559	10163	25	10138
Michigan Genomics Initiative (European)	41886	3106	38780	20313	2830	17483	21573	276	21297
Michigan Genomics Initiative (African)	2658	228	2430	1454	214	1240	1204	14	1190

## Sheet: S2
Variant	Location (hg38)	A1	A2	A1 freq. (%)	Odds ratio	p-value	Nearest gene	Analysis
rs2275073	chr1:156061029	A	C	75	1.048	3.9e-08	RAB25	female
rs6690570	chr1:174239038	C	T	45	0.951	1.3e-10	RABGAP1L	female
rs11683760	chr2:32139024	T	C	33	1.045	6.2e-09	SPAST	female
rs62194170	chr2:161009993	A	G	20	0.95	1.6e-08	TANK	female
rs6550166	chr3:32848822	A	C	75	0.954	3.3e-08	TRIM71	female
rs9831967	chr3:50179801	T	C	56	0.952	2e-11	SEMA3F	female
rs149109767	chr4:3228683	A	AGAG	8	1.086	5.4e-10	HTT	female
rs34811474	chr4:25407216	A	G	21	0.95	1e-08	ANAPC4	female
rs35808740	chr4:139988087	G	T	35	0.954	2.5e-09	MAML3	female
rs9687482	chr5:30860818	C	T	53	1.042	1.4e-08	CDH6	female
rs325506	chr5:104676602	G	C	58	0.959	8.8e-09	NUDT12	female
rs2764199	chr6:34739205	C	G	25	1.047	4.4e-08	SNRPC	female
rs10995838	chr10:51140068	A	G	15	0.943	9.3e-09	PRKG1	female
rs551425186	chr10:103178833	CA	C	8	0.889	2.7e-09	NT5C2	female
rs34237396	chr11:62760731	A	AT	54	0.957	8.5e-10	POLR2G	female
rs2734833	chr11:113422198	A	G	56	0.956	1.5e-09	DRD2	female
rs71953676	chr14:69077365	C	CTTATTTAT	41	1.055	3.3e-09	DCAF5	female
rs34261763	chr17:67873992	CTGGA	C	22	1.064	9.3e-10	BPTF	female
rs1788785	chr18:23562376	C	T	67	0.959	3.8e-08	NPC1	female
rs62100765	chr18:53209048	T	C	40	1.045	6.2e-09	DCC	female
rs34772466	chr20:47195943	AT	A	34	0.959	3.3e-08	EYA2	female
rs7188932	chr16:12506031	A	C	3	1.342	4.6e-08	SNX29	male
rs34182707	chr18:62073170	GGTGTGT	G	1	2.779	7.4e-09	PIGN	male

## Sheet: S3
rsID	nearest gene	candidate causal genes	coding-annot	max coding effect	Coding	eQTL	apaQTL	sQTL	pQTL	coding snp/s	r2 to main variant	coding effect
rs149109767	HTT	HTT	inframe deletion	moderate	HTT					rs149109767 (p.Glu2643de)	1	inframe deletion
rs9862795	CAMKV	MST1R/RBM6	regulatory region	low	MST1R	RBM6	RBM6	RBM6		rs1062633/rs2230590 (p.Arg1286Gly/Gln523Arg)	0.905/0.905	mssns/mssns
rs809955	MAML3		intron	lowest
rs359243	BCL11A		regulatory region	lowest
rs62100765	DCC		intron	lowest
rs6748639	SRD5A2	NLRC4	intergenic	lowest				NLRC4
rs71953676	DCAF5	DCAF5	intron	lowest		DCAF5	DCAF5	DCAF5
rs34237396	POLR2G		upstream	low
rs1443914	OLFM4		regulatory region	low
rs140473396	CNNM2	NT5C2	intron	lowest		NT5C2		NT5C2
rs1788821	NPC1	RMC1/NPC1	intron	low	RMC1/NPC1	RMC1		NPC1		rs1788799/rs2230590 (p.Met642Ile/c.1272+7T>C)	0.998/0.990	mssns
rs34261763	BPTF	BPTF/C17orf58	intron	lowest	C17orf58	BPTF	BPTF	BPTF		rs7502307 (p.Trp72Cys)	0.831	mssns
rs6657341	RABGAP1L	RABGAP1L	intron	lowest		RABGAP1L			RABGAP1L
rs62194170	TANK		intergenic	low
rs4787316	ZKSCAN2		intergenic	low
rs3742015	MVK	MMAB	intron	lowest		MMAB	MMAB
rs34811474	ANAPC4	ANAPC4	missense	moderate	ANAPC4					rs34811474 (p.Arg465Gln)	1	mssns
rs6977550	STK31		intergenic	lowest
rs28645908	FAM135B		intergenic	lowest
rs10166361	ARHGAP15		intron	lowest					CRH
rs2734833	DRD2		intron	lowest
rs11167957	PPP2R2B	PPP2R2B	intergenic	low				PPP2R2B
rs12587412	MDGA2		intergenic	lowest
rs34683740	RWDD3		intergenic	lowest
rs11664242	CELF4	C18orf8	intergenic	lowest		C18orf8
rs325506	NUDT12	LOC105379109	intergenic	lowest		LOC105379109

## Sheet: S4
chrom	pos1	pos2	r2	GWASCAT_PUBMEDID	GWASCAT_DISEASE_TRAIT	GWASCAT_REPORTED_GENES	GWASCAT_SNPS	GWASCAT_P_VALUE	GWASCAT_P_VALUE_TEXT	GWASCAT_OR_or_BETA	GWASCAT_95_CI_TEXT	GWASCAT_MAPPED_TRAIT
chr1	95843084	95843084	1	30038396	Educational attainment (MTAG)	Intergenic	rs34683740	3e-12	(MTAG)	0.0179	[0.013-0.023] unit increase	self reported educational attainment
chr1	174306124	174081529	0.974203	37106081	Age when finished full-time education (standard GWA)		rs10158289	5e-08		0.02422	[0.016-0.033] unit increase	self reported educational attainment
chr1	174306124	174089905	0.974233	34594039	Hemoglobin		rs6685314	4e-09		0.0096	[0.0065-0.0127] unit decrease	hemoglobin measurement
chr1	174306124	174090384	0.980843	36477530	Smoking cessation		rs6699146	5e-09		0.0071	[0.0047-0.0095] unit decrease	smoking cessation
chr1	174306124	174099791	0.980843	36477530	Smoking initiation		rs6663794	5e-36		0.00946	[0.0079-0.011] unit decrease	smoking initiation
chr1	174306124	174106786	0.980828	36477530	Smoking initiation		rs2860846	6e-36		0.00945	[0.0079-0.011] unit decrease	smoking initiation
chr1	174306124	174106786	0.980828	37250466	Addiction risk factors		rs2860846	3e-09		0.014	unit increase	substance-related disorder
chr1	174306124	174106787	0.980828	36477530	Smoking initiation		rs2860847	6e-36		0.00946	[0.0079-0.011] unit decrease	smoking initiation
chr1	174306124	174107726	0.980854	30038396	Educational attainment (years of education)		rs6672986	6e-11		0.0094	[0.0067-0.0121] unit increase	self reported educational attainment
chr1	174306124	174107726	0.980854	30038396	Educational attainment (MTAG)	Intergenic	rs6672986	2e-13	(MTAG)	0.0098	[0.0073-0.0123] unit increase	self reported educational attainment
chr1	174306124	174109722	0.980843	36477530	Smoking initiation		rs7526024	1e-35		0.00943	[0.0079-0.0109] unit decrease	smoking initiation
chr1	174306124	174110562	0.980843	36477530	Smoking initiation		rs12094341	1e-35		0.00943	[0.0079-0.0109] unit decrease	smoking initiation
chr1	174306124	174114966	0.980843	36477530	Smoking initiation		rs4650945	8e-36		0.00944	[0.0079-0.011] unit decrease	smoking initiation
chr1	174306124	174117154	0.980841	36477530	Smoking initiation		rs60354115	1e-35		0.00943	[0.0079-0.0109] unit decrease	smoking initiation
chr1	174306124	174124699	0.980807	36477530	Smoking initiation		rs12085290	1e-35		0.00942	[0.0079-0.0109] unit decrease	smoking initiation
chr1	174306124	174135605	0.980449	30038396	Educational attainment (years of education)		rs2901785	9e-10	(conditional-joint)	0.0086	[0.0059-0.0113] unit increase	self reported educational attainment
chr1	174306124	174135605	0.980449	30643251	Cigarettes smoked per day (MTAG)	NR	rs2901785	6e-09		0.0128143	[0.0085-0.0171] unit decrease	cigarettes per day measurement
chr1	174306124	174135605	0.980449	30643251	Smoking initiation (ever regular vs never regular)	NR	rs2901785	1e-11		0.0173083	[0.012-0.022] unit decrease	smoking status measurement
chr1	174306124	174135605	0.980449	30643251	Smoking initiation (ever regular vs never regular) (MTAG)	NR	rs2901785	2e-18		0.00946459	[0.0073-0.0116] unit decrease	smoking status measurement
chr1	174306124	174135605	0.980449	34446935	Externalizing behaviour (multivariate analysis)		rs2901785	1e-10		0.007	[0.005-0.009] unit increase	social inhibition quality, attention deficit hyperactivity disorder, substance abuse
chr1	174306124	174135605	0.980449	35361970	Educational attainment		rs2901785	5e-41		0.0141211	[0.012-0.016] unit increase	educational attainment
chr1	174306124	174135605	0.980449	36477530	Smoking initiation		rs2901785	7e-35		0.0107	[0.009-0.0124] unit decrease	smoking initiation
chr1	174306124	174135605	0.980449	37156939	Alcohol use disorder (MTAG)		rs2901785	8e-09		0.0154879	[0.01-0.021] unit decrease	alcohol use disorder measurement
chr1	174306124	174135605	0.980449	39024449	Blood urea nitrogen (BUN, minimum, inv-norm transformed)		rs2901785	3e-12		0.01643	[0.012-0.021] unit decrease	blood urea nitrogen amount
chr1	174306124	174135605	0.980449	39024449	Blood urea nitrogen (BUN, minimum, inv-norm transformed)		rs2901785	6e-18		0.02074	[0.016-0.025] unit decrease	blood urea nitrogen amount
chr1	174306124	174199667	0.804405	34887591	High density lipoprotein cholesterol levels		rs4442420	1e-08				high density lipoprotein cholesterol measurement
chr1	174306124	174201203	0.980914	34107879	White blood cell count (neutrophil)		rs6681618	4e-09		0.1472	[0.098-0.196] unit decrease	neutrophil count
chr1	174306124	174220131	0.804438	31046077	Tea consumption	RABGAP1L	rs56188862	2e-08		0.0088	[0.0057-0.0119] unit increase	tea consumption measurement
chr1	174306124	174220131	0.804438	33287642	Caffeine consumption from tea	RABGAP1L	rs56188862	2e-13		0.016829	[0.012-0.021] unit increase	tea consumption measurement
chr1	174306124	174220131	0.804438	39024449	Weight (mean, inv-normal transformed)		rs56188862	2e-11		0.02304	[0.016-0.03] unit decrease	body weight
chr1	174306124	174220131	0.804438	39024449	Weight (minimum, inv-normal transformed)		rs56188862	4e-11		0.02166	[0.015-0.028] unit decrease	body weight
chr1	174306124	174319664	0.978743	36477530	Cigarettes smoked per day		rs7523460	2e-09		0.00956	[0.0064-0.0127] unit decrease	cigarettes per day measurement
chr1	174306124	174321643	0.983735	32451486	Problematic alcohol use (MTAG)	NR	rs7552830	3e-09		0.0122764	[0.0082-0.0163] unit decrease	alcohol use disorder measurement, alcohol consumption quality
chr1	174306124	174343675	0.9832	37156939	Smoking initiation (MTAG)		rs17301013	2e-08		0.0089765	[0.0058-0.0121] unit decrease	smoking initiation
chr1	174306124	174356554	0.98	30038396	Cognitive performance (MTAG)	Intergenic	rs2049992	1e-09	(MTAG)	0.014	[0.0095-0.0185] unit decrease	cognitive function measurement
chr1	174306124	174356554	0.980488	30038396	Cognitive performance (MTAG)	Intergenic	rs2049992	1e-09	(MTAG)	0.014	[0.0095-0.0185] unit decrease	cognitive function measurement
chr1	174306124	174357564	0.980488	30038396	Highest math class taken (MTAG)	Intergenic	rs6666767	2e-13	(MTAG)	0.0122	[0.0089-0.0155] unit decrease	mathematical ability
chr1	174306124	174422186	0.94245	30643251	Smoking cessation (MTAG)	NR	rs6425280	7e-10		0.00976468	[0.0067-0.0129] unit decrease	smoking cessation
chr1	174306124	174524207	0.944479	36477530	Smoking initiation		rs13375788	4e-32		0.00951	[0.0079-0.0111] unit decrease	smoking initiation
chr1	174306124	174528504	0.945987	31484785	Longevity	NR	rs12088073	5e-08		0.01118	[0.0072-0.0152] unit increase	life span trait
chr1	174306124	174547228	0.94627	38412862	CHAC2/RABGAP1L protein level ratio		rs10912807	4e-46		0.10096	[0.087-0.115] decrease	CHAC2/RABGAP1L protein level ratio in blood
chr1	174306124	174654958	0.940892	40155373	Chronic obstructive pulmonary disease or diverticular disease (MTAG)		rs34819375	3e-08		0.99	[0.99-1.0]	chronic obstructive pulmonary disease, diverticular disease
chr1	174306124	174837663	0.921018	32888493	White blood cell count	NR	rs1754349	1e-10		0.135683	[0.094-0.177] SD units decrease	myeloid leukocyte count
chr1	174306124	174902894	0.87597	34107879	White blood cell count		rs61828140	3e-11		0.112	[0.079-0.145] unit increase	leukocyte quantity
chr1	174306124	174906079	0.874317	34925446	White blood cell count		rs61828142	3e-10		0.134969	[0.093-0.177] unit increase	leukocyte quantity
chr1	174306124	174906079	0.874317	34925446	White blood cell count		rs61828142	3e-10		0.134969	[0.093-0.177] unit increase	leukocyte quantity
chr1	174306124	174916106	0.875589	32888493	Neutrophil count	NR	rs6425305	1e-10		0.146633	[0.1-0.19] SD units increase	neutrophil count
chr1	174306124	174916106	0.875589	34925446	Neutrophil count		rs6425305	2e-10		0.146633	[0.1-0.19] unit increase	neutrophil count
chr1	174306124	174952007	0.875347	30643251	Age of smoking initiation (MTAG)	NR	rs4651238	3e-10		0.00928855	[0.0064-0.0122] unit increase	smoking initiation
chr10	103036128	102922845	0.894454	35762941	Pulse pressure		rs77602510	1e-26		0.4755	[0.39-0.56] unit decrease	pulse pressure measurement
chr10	103036128	102924787	0.894454	31926635	Bipolar disorder or major depressive disorder	NR	rs78821730	3e-08		1.04167		bipolar disorder, major depressive disorder
chr10	103036128	102925542	0.894129	30804565	Insomnia		rs12411886	7e-10	(Female)	1.08814	[1.06-1.12]	insomnia measurement
chr10	103036128	102925542	0.894129	36376304	Body mass index (MTAG)		rs12411886	8e-20		0.027969	[0.022-0.034] unit increase	body mass index
chr10	103036128	102929908	0.894435	39024449	Ischemic heart disease (PheCode 411)		rs10509759	8e-14		0.06857	[0.049-0.088] unit increase	coronary artery disease
chr10	103036128	102934897	0.894273	35835914	Insomnia		rs112314091	4e-11		0.014	[0.01-0.018] unit decrease	insomnia
chr10	103036128	102937759	0.894454	34734193	Systolic blood pressure x depressive symptoms interaction (2df test)		rs5011520	8e-10				systolic blood pressure, major depressive disorder
chr10	103036128	102947259	0.894129	34594039	Medication use (beta blocking agents)		rs11191472	2e-12		0.0881385	[0.064-0.113] unit decrease	Beta blocking agent use measurement
chr10	103036128	102959339	0.894454	20364137	Intracranial aneurysm	CNNM2	rs12413409	1e-09		1.29	[1.19-1.40]	brain aneurysm
chr10	103036128	102959339	0.894454	21378990	Coronary heart disease	NT5C2, CNNM2, CYP17A1	rs12413409	1e-09		1.12	[1.08-1.16]	coronary artery disease
chr10	103036128	102959339	0.894454	24262325	Coronary artery disease or large artery stroke	NT5C2, CNNM2, YP17A1	rs12413409	2e-08				large artery stroke, coronary artery disease
chr10	103036128	102959339	0.894454	31879980	Hypertension	CNNM2	rs12413409	1e-17		0.0977791	NR unit increase	hypertension
chr10	103036128	102959339	0.894454	32709000	Hypertension	CNNM2	rs12413409	5e-09		0.85	[0.81-0.9]	hypertension
chr10	103036128	102959339	0.894454	36581621	Body mass index		rs12413409	2e-44		0.034	[0.029-0.039] unit decrease	body mass index
chr10	103036128	102959339	0.894454	39375568	Body mass index		rs12413409	3e-17		0.0266	[0.021-0.033] unit decrease	body mass index
chr10	103036128	102963863	0.894237	34159505	Major depressive disorder (MTAG)		rs11191479	8e-11				major depressive disorder
chr10	103036128	102963863	0.894237	39406924	Gout		rs11191479	7e-11		1.07122	[1.05-1.09]	gout
chr10	103036128	102988252	0.894454	34594039	Body mass index		rs77860422	2e-17		0.0237	[0.018-0.029] unit increase	body mass index
chr10	103036128	102988252	0.894454	34594039	Weight		rs77860422	2e-16		0.0253718	[0.019-0.031] unit increase	body weight
chr10	103036128	102988252	0.894454	34594039	Weight		rs77860422	9e-25		0.0248	[0.02-0.03] unit increase	body weight
chr10	103036128	103004514	0.894996	33479212	Major depressive disorder (MTAG)	NR	rs11191499	1e-09		0.0460231	[0.031-0.061] unit increase	major depressive disorder
chr10	103036128	103004514	0.894996	33479212	Neuropsychiatric disorders	NR	rs11191499	1e-09		6.074	NR z score increase	attention deficit hyperactivity disorder, bipolar disorder, autism spectrum disorder, schizophrenia, major depressive disorder
chr10	103036128	103005737	0.894996	32888494	White blood cell count	CNNM2	rs11191502	7e-11		0.0268584	[0.019-0.035] unit decrease	leukocyte quantity
chr10	103036128	103009635	0.893798	35285134	Coronary artery disease or factor VII levels (pleiotropy)		rs12221335	1e-09				coronary artery disease, factor VII measurement
chr10	103036128	103009635	0.893798	35285134	Coronary artery disease or factor VIII levels (pleiotropy)		rs12221335	1e-09				factor VIII measurement, coronary artery disease
chr10	103036128	103009635	0.893798	35285134	Coronary artery disease or factor XI levels (pleiotropy)		rs12221335	1e-09				factor XI measurement, coronary artery disease
chr10	103036128	103009635	0.893798	35285134	Coronary artery disease or fibrinogen levels (pleiotropy)		rs12221335	1e-09				circulating fibrinogen levels, coronary artery disease
chr10	103036128	103009635	0.893798	35285134	Coronary artery disease or von Willebrand factor levels (pleiotropy)		rs12221335	1e-09				von Willebrand factor quality, coronary artery disease
chr10	103036128	103013607	0.895102	26426971	Body mass index	NR	rs11191514	3e-11		0.031324	unit increase	body mass index
chr10	103036128	103016448	0.89436	36474045	Coronary artery disease		rs77787671	3e-15		0.934	[0.918-0.95]	coronary artery disease
chr10	103036128	103016770	0.894777	38538606	Whole body fat free mass (UKB data field 23101)		rs11191515	2e-14		0.0188236	[0.014-0.024] unit increase	lean body mass
chr10	103036128	103016770	0.894777	38072966	Myocardial infarction		rs11191515	1e-08		1.0726		myocardial infarction
chr10	103036128	103029718	0.911496	36329257	Hip circumference		rs11191521	2e-08		0.202731	unit increase	hip circumference
chr10	103036128	103029718	0.911496	39024449	Essential hypertension (PheCode 401.1)		rs11191521	3e-22		0.09292	[0.073-0.113] unit increase	essential hypertension
chr10	103036128	103033891	0.91194	31740837	Schizophrenia	NR	rs75970938	2e-25		1.1336	[1.11-1.16]	schizophrenia
chr10	103036128	103033891	0.91194	38177345	Major depressive disorder (broad)		rs75970938	4e-09		0.0303	[0.02-0.04] unit increase	major depressive disorder
chr10	103036128	103034147	0.91194	31015401	Medication use (agents acting on the renin-angiotensin system)	CNNM2	rs79668541	2e-16		0.0932702	[0.071-0.116] unit decrease	Agents acting on the renin-angiotensin system use measurement
chr10	103036128	103034147	0.91194	34594039	Medication use (agents acting on the renin-angiotensin system)		rs79668541	8e-24		0.073	[0.059-0.087] unit decrease	Agents acting on the renin-angiotensin system use measurement
chr10	103036128	103034147	0.91194	39753749	Schizophrenia		rs79668541	2e-29				schizophrenia
chr10	103036128	103034329	0.89617	30487518	Pulse pressure	NR	rs76752100	4e-22	(East Asian)	0.4858	[0.39-0.58] unit decrease	pulse pressure measurement
chr10	103036128	103034329	0.89617	30487518	Pulse pressure	NR	rs76752100	4e-22	(East Asian)	0.4858	[0.39-0.58] unit decrease	pulse pressure measurement
chr10	103036128	103036129	0.999657	30578418	Systolic blood pressure	CNNM2	rs140473396	3e-57		0.9773	[0.86-1.1] mmHg increase	systolic blood pressure
chr10	103036128	103036129	0.999767	30578418	Systolic blood pressure	CNNM2	rs140473396	3e-57		0.9773	[0.86-1.1] mmHg increase	systolic blood pressure
chr10	103036128	103036129	0.999327	30578418	Systolic blood pressure	CNNM2	rs140473396	3e-57		0.9773	[0.86-1.1] mmHg increase	systolic blood pressure
chr10	103036128	103036129	0.999327	30578418	Systolic blood pressure	CNNM2	rs140473396	3e-57		0.9773	[0.86-1.1] mmHg increase	systolic blood pressure
chr10	103036128	103036129	0.999657	30578418	Systolic blood pressure	CNNM2	rs140473396	3e-57		0.9773	[0.86-1.1] mmHg increase	systolic blood pressure
chr10	103036128	103036129	0.999657	30578418	Systolic blood pressure	CNNM2	rs140473396	3e-57		0.9773	[0.86-1.1] mmHg increase	systolic blood pressure
chr10	103036128	103036129	0.999327	30578418	Systolic blood pressure	CNNM2	rs140473396	3e-57		0.9773	[0.86-1.1] mmHg increase	systolic blood pressure
chr10	103036128	103036129	0.999327	30578418	Systolic blood pressure	CNNM2	rs140473396	3e-57		0.9773	[0.86-1.1] mmHg increase	systolic blood pressure
chr10	103036128	103036129	0.999657	30578418	Systolic blood pressure	CNNM2	rs140473396	3e-57		0.9773	[0.86-1.1] mmHg increase	systolic blood pressure
chr10	103036128	103036129	0.999657	30578418	Systolic blood pressure	CNNM2	rs140473396	3e-57		0.9773	[0.86-1.1] mmHg increase	systolic blood pressure
chr10	103036128	103036129	0.999767	30578418	Systolic blood pressure	CNNM2	rs140473396	3e-57		0.9773	[0.86-1.1] mmHg increase	systolic blood pressure
chr10	103036128	103036129	0.999767	30578418	Systolic blood pressure	CNNM2	rs140473396	3e-57		0.9773	[0.86-1.1] mmHg increase	systolic blood pressure
chr10	103036128	103051446	0.912265	34734193	Systolic blood pressure x depressive symptoms interaction (2df test)		rs12219027	6e-09				systolic blood pressure, major depressive disorder
chr10	103036128	103076162	0.905659	27618452	Diastolic blood pressure	CYP17A1, NT5C2	rs943037	4e-14		0.482	[0.36-0.61] mm Hg decrease	diastolic blood pressure
chr10	103036128	103076162	0.905659	27618452	Systolic blood pressure	CYP17A1, NT5C2	rs943037	2e-27		1.133	[0.93-1.34] mm Hg decrease	systolic blood pressure
chr10	103036128	103076162	0.905659	36989840	Obstructive sleep apnea		rs943037	2e-08		1.04657	[1.03-1.06]	obstructive sleep apnea
chr10	103036128	103086421	0.906289	19430483	Systolic blood pressure	NT5C2, AS3MT, CNNM2, CYP17A1	rs11191548	7e-24		1.16	[0.92-1.40] mm Hg increase	systolic blood pressure
chr10	103036128	103086421	0.906289	21572416	Blood pressure	NT5C2, CNNM2, CYP17A1	rs11191548	4e-17	(Systolic)	1.18	[0.91-1.45] mm Hg increase	systolic blood pressure
chr10	103036128	103086421	0.906289	21572416	Blood pressure	NT5C2, CNNM2, CYP17A1	rs11191548	7e-12	(Diastolic)	0.58	[0.42-0.74] mm Hg increase	diastolic blood pressure
chr10	103036128	103086421	0.906289	21909110	Blood pressure	NT5C2, CYP17A1	rs11191548	8e-11	(Pulse Pressure)	0.529	[0.37-0.69] mmHg increase	pulse pressure measurement
chr10	103036128	103086421	0.906289	21909115	Systolic blood pressure	NT5C2, CYP17A1	rs11191548	7e-26		1.095	[NR] mmHg increase	systolic blood pressure
chr10	103036128	103086421	0.906289	26390057	Systolic blood pressure	CNMM2, NT5C2, CYP17A1	rs11191548	3e-09		0.6983	[0.47-0.93] mmHg increase	systolic blood pressure
chr10	103036128	103086421	0.906289	28739976	Diastolic blood pressure	CYP17A1, NT5C2	rs11191548	1e-09	(EA, initial)	0.468	[0.32-0.62] unit decrease	diastolic blood pressure
chr10	103036128	103086421	0.906289	28739976	Pulse pressure	CYP17A1, NT5C2	rs11191548	9e-12	(EA, initial)	0.562	[0.4-0.72] unit decrease	pulse pressure measurement
chr10	103036128	103086421	0.906289	28739976	Systolic blood pressure	CYP17A1, NT5C2	rs11191548	1e-17	(EA, initial)	1.082	[0.83-1.33] unit decrease	systolic blood pressure
chr10	103036128	103086421	0.906289	27618447	Systolic blood pressure	CYP17A1, NT5C2	rs11191548	3e-20		0.0583	mmHg increase	systolic blood pressure
chr10	103036128	103086421	0.906289	29455858	Diastolic blood pressure (cigarette smoking interaction)	CYP17A1, NT5C2, CNNM2-AS3MT	rs11191548	1e-17				smoking status measurement, diastolic blood pressure
chr10	103036128	103086421	0.906289	29455858	Systolic blood pressure (cigarette smoking interaction)	CYP17A1, NT5C2, CNNM2-AS3MT	rs11191548	1e-45				smoking status measurement, systolic blood pressure
chr10	103036128	103086421	0.906289	30487518	Hypertension	CNNM2	rs11191548	1e-12	(Japanese)	0.1064	[0.077-0.136] unit increase	hypertension
chr10	103036128	103086421	0.906289	30487518	Mean arterial pressure	CNNM2	rs11191548	1e-10	(Japanese)	0.3857	[0.27-0.5] unit increase	mean arterial pressure
chr10	103036128	103086421	0.906289	30487518	Pulse pressure	CNNM2	rs11191548	1e-12	(Japanese)	0.4168	[0.3-0.53] unit increase	pulse pressure measurement
chr10	103036128	103086421	0.906289	30487518	Systolic blood pressure	CNNM2	rs11191548	8e-15	(Japanese)	0.6605	[0.49-0.83] unit increase	systolic blood pressure
chr10	103036128	103086421	0.906289	32709000	Hypertension	CNNM2	rs11191548	1e-08		0.86	[0.81-0.9]	hypertension
chr10	103036128	103086421	0.906289	36329257	Systolic blood pressure		rs11191548	2e-18		0.746157	unit decrease	systolic blood pressure
chr10	103036128	103086421	0.906289	38538606	Whole body fat mass (UKB data field 23100)		rs11191548	5e-08		0.0241991	[0.016-0.033] unit increase	fat pad mass
chr10	103036128	103086421	0.906289	39024449	Essential hypertension (PheCode 401.1)		rs11191548	3e-29		0.09498	[0.076-0.114] unit increase	essential hypertension
chr10	103036128	103086421	0.906289	39024449	Gout and other crystal arthrop (PheCode 274)		rs11191548	1e-11		0.08432	[0.059-0.11] unit increase	gout
chr10	103036128	103086421	0.906289	39024449	Hypertension (PheCode 401)		rs11191548	7e-22		0.09121	[0.071-0.111] unit increase	hypertension
chr10	103036128	103086421	0.906289	39024449	Takes medication for high blood pressure?		rs11191548	2e-17		0.08082	[0.061-0.101] unit increase	hypertension, Antihypertensive use measurement
chr10	103036128	103091078	0.906292	38116116	Systolic blood pressure		rs11191551	2e-24				systolic blood pressure
chr10	103036128	103092132	0.90606	36329257	Mean arterial pressure		rs12217501	6e-17		0.507529	unit decrease	mean arterial pressure
chr10	103036128	103092132	0.90606	39024449	Weight (maximum, inv-normal transformed)		rs12217501	3e-22		0.05398	[0.043-0.065] unit decrease	body weight
chr10	103036128	103096405	0.90609	35762941	Systolic blood pressure		rs12412038	3e-63		1.0927	[0.97-1.22] unit decrease	systolic blood pressure
chr10	103036128	103107929	0.905871	32469254	Coronary artery disease	NT5C2	rs11191559	2e-08		1.13	[1.08-1.18]	coronary artery disease
chr10	103036128	103109281	0.90609	25673413	Body mass index	NT5C2	rs11191560	8e-09	(EA)	0.031	[0.02-0.041] kg/m2 increase	body mass index
chr10	103036128	103109281	0.90609	25673413	Body mass index	NT5C2	rs11191560	2e-09		0.031	[0.021-0.041] kg/m2 increase	body mass index
chr10	103036128	103109281	0.90609	30108127	Body mass index	NR	rs11191560	8e-15		0.033	[NR] unit decrease	body mass index
chr10	103036128	103111522	0.90609	26198764	Schizophrenia	NR	rs10883832	2e-16		1.16	[NR]	schizophrenia
chr10	103036128	103111522	0.90609	31835028	Anorexia nervosa, attention-deficit/hyperactivity disorder, autism spectrum disorder, bipolar disorder, major depression, obsessive-compulsive disorder, schizophrenia, or Tourette syndrome (pleiotropy)	NT5C2, CNNM2	rs10883832	3e-14				obsessive-compulsive disorder, attention deficit hyperactivity disorder, Tourette syndrome, bipolar disorder, autism spectrum disorder, schizophrenia, anorexia nervosa, major depressive disorder
chr10	103036128	103111522	0.90609	33619380	Body mass index and coronary artery disease (pairwise)	NT5C2	rs10883832	9e-16				body mass index, coronary artery disease
chr10	103036128	103111522	0.90609	33619380	Body mass index and systole blood pressure (pairwise)	NT5C2	rs10883832	3e-24				systolic blood pressure, body mass index
chr10	103036128	103120099	0.901401	38789058	Pallidum iron levels (quantitative susceptibility mapping)		rs529049131	4e-10		0.0786924	[0.054-0.104] unit increase	amount of iron in brain
chr10	103036128	103120099	0.901401	38789058	Pallidum iron levels (quantitative susceptibility mapping)		rs529049131	4e-10		0.0786924	[0.054-0.104] unit increase	amount of iron in brain
chr10	103036128	103120099	0.901401	38789058	Pallidum iron levels (quantitative susceptibility mapping)		rs529049131	4e-10		0.0786924	[0.054-0.104] unit increase	amount of iron in brain
chr10	103036128	103120099	0.901401	38789058	Pallidum iron levels (quantitative susceptibility mapping)		rs529049131	4e-10		0.0786924	[0.054-0.104] unit increase	amount of iron in brain
chr10	103036128	103120099	0.901401	38789058	Pallidum iron levels (quantitative susceptibility mapping)		rs529049131	4e-10		0.0786924	[0.054-0.104] unit increase	amount of iron in brain
chr10	103036128	103120099	0.901401	38789058	Pallidum iron levels (quantitative susceptibility mapping)		rs529049131	4e-10		0.0786924	[0.054-0.104] unit increase	amount of iron in brain
chr10	103036128	103120099	0.901401	38789058	Pallidum iron levels (quantitative susceptibility mapping)		rs529049131	4e-10		0.0786924	[0.054-0.104] unit increase	amount of iron in brain
chr10	103036128	103138144	0.905766	32709000	Hypertension	NT5C2	rs732998	8e-09		0.85	[0.81-0.9]	hypertension
chr10	103036128	103138144	0.905766	38965376	Hypertension (confirmatory factor analysis Factor 12)		rs732998	6e-14				hypertension
chr10	103036128	103141274	0.905766	36329257	Hypertension		rs79993475	2e-14		0.147491	unit decrease	hypertension
chr10	103036128	103141734	0.905329	31681408	Birth weight (MTAG)	NR	rs12220375	3e-08		0.0381777	[0.025-0.052] unit decrease	birth weight
chr10	103036128	103141734	0.905329	39134668	Diastolic blood pressure		rs12220375	5e-28		0.0427727	[0.035-0.05] unit decrease	diastolic blood pressure
chr10	103036128	103141734	0.905329	39134668	Systolic blood pressure		rs12220375	2e-43		0.0501093	[0.043-0.057] unit decrease	systolic blood pressure
chr10	103036128	103146454	0.905441	21926974	Schizophrenia	NT5C2	rs11191580	3e-08		1.2	[1.13-1.26]	schizophrenia
chr10	103036128	103146454	0.905441	22688191	Schizophrenia	NT5C2, other genes, CNNM2	rs11191580	2e-09		1.23	[NR]	schizophrenia
chr10	103036128	103146454	0.905441	23453885	Autism spectrum disorder, attention deficit-hyperactivity disorder, bipolar disorder, major depressive disorder, and schizophrenia (combined)	NT5C2	rs11191580	1e-08	(Modelling analysis)			attention deficit hyperactivity disorder, bipolar disorder, autism spectrum disorder, schizophrenia, major depressive disorder
chr10	103036128	103146454	0.905441	24861553	Body mass index	NT5C2	rs11191580	4e-08		0.0295	[0.019-0.04] unit increase	body mass index
chr10	103036128	103146454	0.905441	28348047	Systolic blood pressure (long-term average)	NT5C2	rs11191580	4e-15		0.97	[0.73-1.21] mmHg increase	systolic blood pressure
chr10	103036128	103146454	0.905441	26426971	Body mass index	NR	rs11191580	2e-11		0.0312222	unit decrease	body mass index
chr10	103036128	103146454	0.905441	30595370	Cardiovascular disease		rs11191580	2e-19				cardiovascular disease
chr10	103036128	103146454	0.905441	30595370	Systolic blood pressure		rs11191580	4e-57				systolic blood pressure
chr10	103036128	103146454	0.905441	30487518	Hypertension	NT5C2	rs11191580	2e-13	(Japanese)	0.1102	[0.081-0.139] unit increase	hypertension
chr10	103036128	103146454	0.905441	30487518	Mean arterial pressure	NT5C2	rs11191580	1e-10	(Japanese)	0.3933	[0.27-0.51] unit increase	mean arterial pressure
chr10	103036128	103146454	0.905441	30487518	Pulse pressure	NT5C2	rs11191580	9e-13	(Japanese)	0.4271	[0.31-0.54] unit increase	pulse pressure measurement
chr10	103036128	103146454	0.905441	30487518	Systolic blood pressure	NT5C2	rs11191580	7e-15	(Japanese)	0.6749	[0.51-0.84] unit increase	systolic blood pressure
chr10	103036128	103146454	0.905441	31879980	Hypertension	NT5C2	rs11191580	3e-20		0.105235	NR unit increase	hypertension
chr10	103036128	103146454	0.905441	32709000	Hypertension	NT5C2	rs11191580	3e-08		0.86	[0.82-0.91]	hypertension
chr10	103036128	103146454	0.905441	38689001	Diastolic blood pressure		rs11191580	2e-55	(EA)	0.4247	[0.37-0.48] unit decrease	diastolic blood pressure
chr10	103036128	103146454	0.905441	38689001	Pulse pressure		rs11191580	3e-74	(EA)	0.5641	[0.5-0.62] unit decrease	pulse pressure measurement
chr10	103036128	103146454	0.905441	38689001	Systolic blood pressure		rs11191580	1e-111	(EA)	0.9732	[0.89-1.06] unit decrease	systolic blood pressure
chr10	103036128	103146454	0.905441	39537608	Diastolic blood pressure (MTAG)		rs11191580	9e-56		0.0484882	[0.042-0.055] unit decrease	diastolic blood pressure
chr10	103036128	103146454	0.905441	39537608	Systolic blood pressure (MTAG)		rs11191580	4e-83		0.0597919	[0.054-0.066] unit decrease	systolic blood pressure
chr10	103036128	103146454	0.905441	38459180	Pulse pressure		rs11191580	2e-09		0.04	[0.028-0.052] unit increase	pulse pressure measurement
chr10	103036128	103146454	0.905441	38459180	Pulse pressure		rs11191580	1e-15		0.03	[0.022-0.038] unit increase	pulse pressure measurement
chr10	103036128	103146454	0.905441	38459180	Systolic blood pressure		rs11191580	1e-23		0.06	[0.048-0.072] unit increase	systolic blood pressure
chr10	103036128	103146454	0.905441	38459180	Systolic blood pressure		rs11191580	1e-10		0.04	[0.028-0.052] unit increase	systolic blood pressure
chr10	103036128	103146454	0.905441	38459180	Systolic blood pressure		rs11191580	7e-33		0.05	[0.042-0.058] unit increase	systolic blood pressure
chr10	103036128	103146454	0.905441	38789058	Pallidum iron levels (R2* MRI)		rs11191580	6e-16		0.101219	[0.076-0.126] unit decrease	amount of iron in brain
chr10	103036128	103146454	0.905441	39789286	Diastolic blood pressure (UKB data field 4079)		rs11191580	5e-15		0.0290818	[0.022-0.037] unit decrease	diastolic blood pressure
chr10	103036128	103146454	0.905441	39789286	Hypertension		rs11191580	9e-21		0.0841327	[0.065-0.103] unit decrease	hypertension
chr10	103036128	103151202	0.905766	34594039	Medication use (calcium channel blockers)		rs79680647	1e-17		0.0806726	[0.062-0.099] unit decrease	Calcium channel blocker use measurement
chr10	103036128	103151202	0.905766	34594039	Systolic blood pressure		rs79680647	9e-47		0.0408	[0.035-0.046] unit decrease	systolic blood pressure
chr10	103036128	103153896	0.905116	28540026	Autism spectrum disorder or schizophrenia	ACTR1A, ARL3, AS3MT, BORCS7, BORCS7-ASMT, CNNM2, CYP17A1, INA, MFSD13A, MIR1307, NT5C2, PCGF6, PDCD11, RPEL1, SFXN2, SUFU, TAF5, TRIM8, USMG5, WBP1L	rs11191582	4e-14		1.13636	[1.1-1.18]	autism spectrum disorder, schizophrenia
chr10	103036128	103153896	0.905116	33479212	Bipolar disorder (MTAG)	NR	rs11191582	9e-13		0.137417	[0.1-0.175] unit decrease	bipolar disorder
chr10	103036128	103153896	0.905116	33479212	Schizophrenia (MTAG)	NR	rs11191582	3e-17		0.164998	[0.13-0.2] unit decrease	schizophrenia
chr10	103036128	103153896	0.905116	34594039	Mean arterial pressure		rs11191582	7e-12		0.0272922	[0.019-0.035] unit decrease	mean arterial pressure
chr10	103036128	103153896	0.905116	39024449	Body mass index (BMI, maximum, inv-normal transformed)		rs11191582	8e-21		0.05371	[0.042-0.065] unit decrease	body mass index
chr10	103036128	103153896	0.905116	39024449	Body mass index (BMI, minimum, inv-normal transformed)		rs11191582	2e-22		0.05135	[0.041-0.062] unit decrease	body mass index
chr10	103036128	103153896	0.905116	39024449	High blood pressure / hypertension		rs11191582	1e-20		0.0792	[0.061-0.097] unit increase	hypertension
chr10	103036128	103153896	0.905116	39024449	High blood pressure / hypertension		rs11191582	6e-19		0.08784	[0.067-0.109] unit increase	hypertension
chr10	103036128	103153896	0.905116	39024449	Takes medication for high blood pressure?		rs11191582	4e-19		0.07534	[0.057-0.093] unit increase	hypertension, Antihypertensive use measurement
chr10	103036128	103154183	0.889331	27680694	Birth weight	NT5C2	rs74233809	2e-09		0.0387	[0.026-0.051] unit increase	birth weight
chr10	103036128	103169157	0.905549	29483656	Schizophrenia	AS3MT, C10orf32, C10orf32-ASMT, CNNM2, CYP17A1, INA, NT5C2, PCGF6, RPEL1, WBP1L	rs12416331	7e-18		1.157	[1.12-1.19]	schizophrenia
chr10	103036128	103169157	0.905549	30578418	Pulse pressure	NT5C2	rs12416331	6e-42		0.5987	[0.51-0.69] mmHg decrease	pulse pressure measurement
chr10	103036128	103169157	0.905549	30487518	Mean arterial pressure	NR	rs12416331	7e-15	(East Asian)	0.4052	[0.3-0.51] unit decrease	mean arterial pressure
chr10	103036128	103169157	0.905549	34594039	Medication use (calcium channel blockers)		rs12416331	4e-25		0.0832	[0.068-0.099] unit decrease	Calcium channel blocker use measurement
chr10	103036128	103171827	0.905441	30487518	Hypertension	NR	rs12219304	1e-12	(East Asian)	0.0968	[0.07-0.123] unit decrease	hypertension
chr10	103036128	103179458	0.905766	21909110	Blood pressure	NT5C2, CYP17A1	rs11191593	1e-15	(Mean Arterial Pressure)	0.66	[0.50-0.82] mmHg increase	mean arterial pressure
chr10	103036128	103179458	0.905766	30487518	Hypertension	NT5C2	rs11191593	6e-13	(Japanese)	0.1142	[0.083-0.145] unit increase	hypertension
chr10	103036128	103179458	0.905766	30487518	Mean arterial pressure	NT5C2	rs11191593	8e-11	(Japanese)	0.4086	[0.29-0.53] unit increase	mean arterial pressure
chr10	103036128	103179458	0.905766	30487518	Pulse pressure	NT5C2	rs11191593	4e-13	(Japanese)	0.446	[0.33-0.57] unit increase	pulse pressure measurement
chr10	103036128	103179458	0.905766	30487518	Systolic blood pressure	NT5C2	rs11191593	3e-15	(Japanese)	0.703	[0.53-0.88] unit increase	systolic blood pressure
chr10	103036128	103179458	0.905766	34594039	Stable angina pectoris		rs11191593	3e-13		0.0841	[0.062-0.107] unit decrease	angina pectoris
chr10	103036128	103179458	0.905766	39024449	Coronary atherosclerosis (PheCode 411.4)		rs11191593	5e-15		0.07168	[0.053-0.091] unit increase	coronary atherosclerosis
chr10	103036128	103182487	0.905441	39024449	systolic blood pressure (SBP, mean, inv-normal transformed)		rs34747231	3e-41		0.06439	[0.055-0.074] unit increase	systolic blood pressure
chr10	103036128	103183291	0.89983	30804566	Insomnia symptoms (never/rarely vs. sometimes/usually)	NT5C2	rs11191595	2e-09		1.07	[1.05-1.10]	insomnia measurement
chr10	103036128	103183291	0.89983	30804566	Insomnia symptoms (never/rarely vs. usually)	NT5C2	rs11191595	1e-09		1.07	[1.05-1.10]	insomnia measurement
chr10	103036128	103183291	0.89983	31669095	Body mass index	NR	rs11191595	6e-11				body mass index
chr10	103036128	103183291	0.89983	38538606	Body mass index		rs11191595	1e-09		0.0315239	[0.021-0.042] unit increase	body mass index
chr10	103036128	103183291	0.89983	38538606	Whole body fat mass (UKB data field 23100)		rs11191595	9e-09		0.0293222	[0.019-0.039] unit increase	fat pad mass
chr10	103036128	103183291	0.900049	30804566	Insomnia symptoms (never/rarely vs. sometimes/usually)	NT5C2	rs11191595	2e-09		1.07	[1.05-1.10]	insomnia measurement
chr10	103036128	103183291	0.900049	30804566	Insomnia symptoms (never/rarely vs. usually)	NT5C2	rs11191595	1e-09		1.07	[1.05-1.10]	insomnia measurement
chr10	103036128	103183291	0.900049	31669095	Body mass index	NR	rs11191595	6e-11				body mass index
chr10	103036128	103183291	0.900049	38538606	Body mass index		rs11191595	1e-09		0.0315239	[0.021-0.042] unit increase	body mass index
chr10	103036128	103183291	0.900049	38538606	Whole body fat mass (UKB data field 23100)		rs11191595	9e-09		0.0293222	[0.019-0.039] unit increase	fat pad mass
chr10	103036128	103186066	0.905112	29942085	Worry	NR	rs77420391	2e-12		0.03131	[0.023-0.04] unit decrease	anxiety
chr10	103036128	103186066	0.905112	30487518	Systolic blood pressure	NR	rs77420391	2e-22	(East Asian)	0.7592	[0.61-0.91] unit decrease	systolic blood pressure
chr10	103036128	103186066	0.905112	34594039	Diastolic blood pressure		rs77420391	3e-18		0.0263	[0.02-0.032] unit decrease	diastolic blood pressure
chr10	103036128	103186066	0.905112	34594039	Mean arterial pressure		rs77420391	5e-34		0.0356	[0.03-0.041] unit decrease	mean arterial pressure
chr10	103036128	103186066	0.905112	37947095	Hypertension		rs77420391	1e-20				hypertension
chr10	103036128	103192742	0.90511	32606422	Schizophrenia (MTAG)	NR	rs79780963	3e-14				schizophrenia
chr10	103036128	103192742	0.90511	32606422	Schizophrenia (MTAG)	NR	rs79780963	3e-14				schizophrenia
chr10	103036128	103192742	0.90511	33199917	Intracranial aneurysm	NT5C2, MARCKSL1P1	rs79780963	2e-14		0.188	[0.14-0.24] unit decrease	brain aneurysm
chr10	103036128	103192742	0.90511	33199917	Intracranial aneurysm	NT5C2, MARCKSL1P1	rs79780963	7e-09		0.2254	[0.15-0.3] unit decrease	brain aneurysm
chr10	103036128	103192742	0.90511	34594039	Cerebral aneurysm		rs79780963	2e-08		0.1593	[0.1-0.22] unit decrease	brain aneurysm
chr10	103036128	103192742	0.90511	35762941	Diastolic blood pressure		rs79780963	6e-39		0.5093	[0.43-0.59] unit decrease	diastolic blood pressure
chr10	103036128	103192742	0.90511	35762941	Pulse pressure		rs79780963	4e-26		0.4913	[0.4-0.58] unit decrease	pulse pressure measurement
chr10	103036128	103192742	0.90511	35762941	Systolic blood pressure		rs79780963	1e-57		1.0816	[0.95-1.21] unit decrease	systolic blood pressure
chr10	103036128	103192742	0.90511	36376304	Body mass index (MTAG)		rs79780963	1e-11		0.025817	[0.018-0.033] unit increase	body mass index
chr10	103036128	103192742	0.90511	36581621	Body mass index		rs79780963	1e-12		0.0234	[0.017-0.03] unit decrease	body mass index
chr10	103036128	103192742	0.90511	38072966	Myocardial infarction		rs79780963	1e-08		1.0724		myocardial infarction
chr10	103036128	103192742	0.90511	39537608	Coronary artery disease (MTAG)		rs79780963	1e-08		0.0267451	[0.018-0.036] unit decrease	coronary artery disease
chr10	103036128	103192742	0.90511	39537608	Diastolic blood pressure (MTAG)		rs79780963	3e-52		0.0458749	[0.04-0.052] unit decrease	diastolic blood pressure
chr10	103036128	103192742	0.90511	39537608	Systolic blood pressure (MTAG)		rs79780963	4e-78		0.0563821	[0.05-0.062] unit decrease	systolic blood pressure
chr10	103036128	103197872	0.895873	35762941	Diastolic blood pressure		rs12414028	2e-45		0.5261	[0.45-0.6] unit decrease	diastolic blood pressure
chr10	103036128	103197872	0.895873	37280435	Body mass index		rs12414028	2e-11		0.0238242	[0.017-0.031] unit decrease	body mass index
chr10	103036128	103197872	0.895873	38789058	Substantia nigra iron levels (R2* MRI)		rs12414028	1e-12		0.0933268	[0.068-0.119] unit decrease	amount of iron in brain
chr10	103036128	103197872	0.895332	35762941	Diastolic blood pressure		rs12414028	2e-45		0.5261	[0.45-0.6] unit decrease	diastolic blood pressure
chr10	103036128	103197872	0.895332	37280435	Body mass index		rs12414028	2e-11		0.0238242	[0.017-0.031] unit decrease	body mass index
chr10	103036128	103197872	0.895332	38789058	Substantia nigra iron levels (R2* MRI)		rs12414028	1e-12		0.0933268	[0.068-0.119] unit decrease	amount of iron in brain
chr10	103036128	103199143	0.895873	29403010	Mean arterial pressure	NT5C2, RPEL1	rs112913898	6e-10		0.02993	[0.02-0.039] unit decrease novel	mean arterial pressure
chr10	103036128	103199143	0.895873	29403010	Pulse pressure	NT5C2, RPEL1	rs112913898	5e-17		0.04013	[0.031-0.049] unit decrease	pulse pressure measurement
chr10	103036128	103199143	0.895873	29403010	Systolic blood pressure	NT5C2, RPEL1	rs112913898	3e-16		0.03919	[0.03-0.049] unit decrease	systolic blood pressure
chr10	103036128	103199143	0.895873	30487518	Hypertension	NT5C2	rs112913898	9e-13	(Japanese)	0.1202	[0.087-0.153] unit decrease	hypertension
chr10	103036128	103199143	0.895873	30487518	Mean arterial pressure	NT5C2	rs112913898	3e-11	(Japanese)	0.4429	[0.31-0.57] unit decrease	mean arterial pressure
chr10	103036128	103199143	0.895873	30487518	Pulse pressure	NT5C2	rs112913898	2e-15	(Japanese)	0.5157	[0.39-0.64] unit decrease	pulse pressure measurement
chr10	103036128	103199143	0.895873	30487518	Systolic blood pressure	NT5C2	rs112913898	1e-16	(Japanese)	0.7843	[0.6-0.97] unit decrease	systolic blood pressure
chr10	103036128	103199143	0.895873	34594039	Pulse pressure		rs112913898	1e-19		0.0355168	[0.028-0.043] unit decrease	pulse pressure measurement
chr10	103036128	103199143	0.895873	34594039	Pulse pressure		rs112913898	4e-39		0.0366	[0.031-0.042] unit decrease	pulse pressure measurement
chr10	103036128	103199143	0.895873	34594039	Systolic blood pressure		rs112913898	2e-19		0.0348413	[0.027-0.042] unit decrease	systolic blood pressure
chr10	103036128	103199143	0.895873	35762941	Pulse pressure		rs112913898	7e-29		0.5025	[0.41-0.59] unit decrease	pulse pressure measurement
chr10	103036128	103199143	0.895873	34734193	Systolic blood pressure x depressive symptoms interaction (2df test)		rs112913898	7e-09				systolic blood pressure, major depressive disorder
chr10	103036128	103199431	0.895873	30643256	Depressive symptoms	NR	rs11191607	3e-08		0.010921	[0.0071-0.0148] unit decrease	depressive symptom measurement
chr10	103036128	103199431	0.895873	30643256	Neuroticism	NR	rs11191607	2e-08		0.0171334	[0.011-0.023] unit decrease	neuroticism measurement
chr11	113422198	113415768	0.991343	36477530	Smoking cessation		rs2734839	7e-16		0.0097	[0.0073-0.0121] unit decrease	smoking cessation
chr11	113422198	113415779	0.99186	30643251	Cigarettes smoked per day (MTAG)	NR	rs2734838	1e-09		0.013594	[0.0092-0.018] unit decrease	cigarettes per day measurement
chr11	113422198	113415779	0.99186	30643251	Smoking cessation (MTAG)	NR	rs2734838	3e-11		0.0104198	[0.0074-0.0135] unit decrease	smoking cessation
chr11	113422198	113415779	0.99186	36477530	Smoking cessation		rs2734838	9e-15		0.0105	[0.0079-0.0131] unit decrease	smoking cessation
chr11	113422198	113415779	0.99186	36889626	Body mass index or osteoarthritis (pleiotropy)		rs2734838	3e-10				body mass index, osteoarthritis
chr11	113422198	113416107	0.991343	29500382	Worry too long after an embarrassing experience	TMPRSS5	rs2734837	1e-09		6.05	z score decrease	worry measurement
chr11	113422198	113416107	0.991343	33479212	Major depressive disorder (MTAG)	NR	rs2734837	3e-09		0.0250974	[0.017-0.033] unit decrease	major depressive disorder
chr11	113422198	113416107	0.991343	36477530	Smoking cessation		rs2734837	6e-16		0.00971	[0.0074-0.0121] unit decrease	smoking cessation
chr11	113422198	113418315	0.99186	30038396	Educational attainment (MTAG)	Intergenic	rs1107162	1e-09	(MTAG)	0.0082	[0.0057-0.0107] unit increase	self reported educational attainment
chr11	113422198	113418315	0.99186	37156939	Opioid use disorder (MTAG)		rs1107162	6e-09		0.020027	[0.013-0.027] unit increase	opioid use disorder
chr11	113422198	113424276	1	36515925	Suicidal thoughts and behaviors		rs12808482	3e-10				suicidal ideation, suicide behaviour
chr11	113422198	113424276	1	39024449	Substance addiction and disorders (PheCode 316)		rs12808482	1e-14		0.04779	[0.035-0.06] unit increase	substance-related disorder
chr11	113422198	113424276	1	36515925	Suicidal thoughts and behaviors		rs12808482	3e-10				suicidal ideation, suicide behaviour
chr11	113422198	113424276	1	39024449	Substance addiction and disorders (PheCode 316)		rs12808482	1e-14		0.04779	[0.035-0.06] unit increase	substance-related disorder
chr11	113422198	113429107	0.939153	30038396	Highest math class taken (MTAG)	Intergenic	rs7131627	9e-12	(MTAG)	0.0115	[0.0082-0.0148] unit increase	mathematical ability
chr11	113422198	113429107	0.939153	37777856	Suicide attempt		rs7131627	6e-11		0.95	[0.93-0.97]	attempted suicide
chr11	113422198	113429188	0.939015	30038396	Self-reported math ability (MTAG)	Intergenic	rs7131440	5e-09	(MTAG)	0.0107	[0.0072-0.0142] unit increase	mathematical ability
chr11	113422198	113429188	0.939015	39891803	Common executive function		rs7131440	3e-08				executive function measurement
chr11	113422198	113436171	0.920618	29942085	Neuroticism	NR	rs4587762	6e-16		8.093	z score decrease	neuroticism measurement
chr11	113422198	113445380	0.848659	31998841	Alcohol consumption (heavy vs. light/non-drinkers)	DRD2	rs11214609	4e-09		1.06	[1.04-1.08]	alcohol consumption quality
chr11	113422198	113445380	0.848659	37365406	Personality traits or cognitive traits (multivariate analysis)		rs11214609	1e-20				neuroticism measurement, cognitive function measurement
chr11	113422198	113445380	0.846354	31998841	Alcohol consumption (heavy vs. light/non-drinkers)	DRD2	rs11214609	4e-09		1.06	[1.04-1.08]	alcohol consumption quality
chr11	113422198	113445380	0.846354	37365406	Personality traits or cognitive traits (multivariate analysis)		rs11214609	1e-20				neuroticism measurement, cognitive function measurement
chr12	109579320	109458360	0.991279	29500382	Feeling hurt	NR	rs7313797	2e-09		5.99	z score decrease	feeling emotionally hurt measurement
chr12	109579320	109458360	0.991279	32778093	Protein quantitative trait loci (liver)	NR	rs7313797	2e-16	(MMAB)	0.02193	NR unit increase	protein measurement
chr12	109579320	109458360	0.991279	37770476	Short sleep duration (<5 hours)		rs7313797	1e-10				sleep duration trait
chr12	109579320	109460927	0.991149	29942085	Neuroticism	NR	rs1558804	7e-14		7.489	z score decrease	neuroticism measurement
chr12	109579320	109460927	0.991149	30643256	Life satisfaction	NR	rs1558804	1e-08		0.00729971	[0.0048-0.0098] unit increase	wellbeing measurement
chr12	109579320	109460927	0.991149	35661827	Hearing loss		rs1558804	4e-11		1.033	[1.023-1.044]	age-related hearing impairment
chr12	109579320	109460927	0.991149	34847940	Hearing difficulty		rs1558804	2e-10				hearing loss
chr12	109579320	109460927	0.991149	39414775	HDL cholesterol levels		rs1558804	5e-12		0.049	[0.035-0.063] unit increase	high density lipoprotein cholesterol measurement
chr12	109579320	109467563	0.991481	32888493	Red cell distribution width	NR	rs6606725	4e-18		0.016425	[0.013-0.02] SD unit decrease	Red cell distribution width
chr12	109579320	109467563	0.991481	32888493	Red cell distribution width	NR	rs6606725	1e-15				Red cell distribution width
chr12	109579320	109467563	0.991481	35213538	Cholesteryl esters to total lipids ratio in very large VLDL		rs6606725	3e-08		0.0220875	[0.014-0.03] unit increase	cholesteryl esters:total lipids ratio, blood VLDL cholesterol amount
chr12	109579320	109467563	0.991481	35213538	Triglyceride levels in HDL		rs6606725	4e-08		0.0223716	[0.014-0.03] unit decrease	triglyceride measurement, high density lipoprotein cholesterol measurement
chr12	109579320	109467563	0.991481	35213538	Triglyceride levels in medium HDL		rs6606725	4e-08		0.0224877	[0.014-0.03] unit decrease	triglyceride measurement, high density lipoprotein cholesterol measurement
chr12	109579320	109467563	0.991481	37770476	Short sleep duration (<5 hours)		rs6606725	3e-12		0.0462	[0.033-0.059] unit increase	sleep duration trait
chr12	109579320	109467563	0.991481	38448586	Apolipoprotein A-I levels		rs6606725	5e-12		0.0276	[0.02-0.035] unit increase	apolipoprotein A 1 measurement
chr12	109579320	109467563	0.991481	38448586	Total lipids in very large HDL		rs6606725	2e-11		0.0271	[0.019-0.035] unit increase	total lipids in very large HDL measurement
chr12	109579320	109492738	0.974107	32888494	Mean corpuscular hemoglobin	UBE3B	rs34490570	2e-10		0.0151586	[0.01-0.02] unit decrease	mean corpuscular hemoglobin
chr12	109579320	109492738	0.823344	32888494	Mean corpuscular hemoglobin	UBE3B	rs34490570	2e-10		0.0151586	[0.01-0.02] unit decrease	mean corpuscular hemoglobin
chr12	109579320	109492738	0.823344	32888494	Mean corpuscular hemoglobin	UBE3B	rs34490570	2e-10		0.0151586	[0.01-0.02] unit decrease	mean corpuscular hemoglobin
chr12	109579320	109492738	0.974978	32888494	Mean corpuscular hemoglobin	UBE3B	rs34490570	2e-10		0.0151586	[0.01-0.02] unit decrease	mean corpuscular hemoglobin
chr12	109579320	109492738	0.974978	32888494	Mean corpuscular hemoglobin	UBE3B	rs34490570	2e-10		0.0151586	[0.01-0.02] unit decrease	mean corpuscular hemoglobin
chr12	109579320	109492738	0.828549	32888494	Mean corpuscular hemoglobin	UBE3B	rs34490570	2e-10		0.0151586	[0.01-0.02] unit decrease	mean corpuscular hemoglobin
chr12	109579320	109492738	0.828549	32888494	Mean corpuscular hemoglobin	UBE3B	rs34490570	2e-10		0.0151586	[0.01-0.02] unit decrease	mean corpuscular hemoglobin
chr12	109579320	109492738	0.823344	32888494	Mean corpuscular hemoglobin	UBE3B	rs34490570	2e-10		0.0151586	[0.01-0.02] unit decrease	mean corpuscular hemoglobin
chr12	109579320	109492738	0.823344	32888494	Mean corpuscular hemoglobin	UBE3B	rs34490570	2e-10		0.0151586	[0.01-0.02] unit decrease	mean corpuscular hemoglobin
chr12	109579320	109492738	0.997076	32888494	Mean corpuscular hemoglobin	UBE3B	rs34490570	2e-10		0.0151586	[0.01-0.02] unit decrease	mean corpuscular hemoglobin
chr12	109579320	109492738	0.997076	32888494	Mean corpuscular hemoglobin	UBE3B	rs34490570	2e-10		0.0151586	[0.01-0.02] unit decrease	mean corpuscular hemoglobin
chr12	109579320	109492738	0.818797	32888494	Mean corpuscular hemoglobin	UBE3B	rs34490570	2e-10		0.0151586	[0.01-0.02] unit decrease	mean corpuscular hemoglobin
chr12	109579320	109492738	0.818797	32888494	Mean corpuscular hemoglobin	UBE3B	rs34490570	2e-10		0.0151586	[0.01-0.02] unit decrease	mean corpuscular hemoglobin
chr12	109579320	109549113	0.99749	29255261	Neuroticism	intergenic	rs888194	1e-09		6.071	unit decrease	neuroticism measurement
chr12	109579320	109549113	0.99749	30595370	Mean corpuscular hemoglobin		rs888194	2e-08				mean corpuscular hemoglobin
chr12	109579320	109549113	0.99749	30595370	Red cell distribution width		rs888194	7e-18				Red cell distribution width
chr12	109579320	109549113	0.99749	30643256	Depressive symptoms	NR	rs888194	1e-09		0.00574317	[0.0039-0.0076] unit increase	depressive symptom measurement
chr12	109579320	109549113	0.99749	30643256	Positive affect	NR	rs888194	2e-09		0.00690141	[0.0046-0.0092] unit increase	wellbeing measurement
chr12	109579320	109549113	0.99749	32888494	Red cell distribution width	MMAB	rs888194	2e-15		0.0177004	[0.013-0.022] unit increase	Red cell distribution width
chr12	109579320	109549113	0.99749	32778093	Protein quantitative trait loci (liver)	NR	rs888194	3e-17	(MMAB)	0.02276	NR unit increase	protein measurement
chr12	109579320	109549113	0.99749	36477530	Drinks per week		rs888194	5e-09		0.00534	[0.0036-0.0071] unit decrease	alcohol consumption quality
chr12	109579320	109549113	0.99749	38448586	Concentration of very large HDL particles		rs888194	2e-11		0.0271	[0.019-0.035] unit decrease	high density lipoprotein cholesterol measurement
chr12	109579320	109564972	0.965723	29942085	Worry	NR	rs10850379	2e-08		0.01356	[0.0089-0.0183] unit increase	anxiety
chr12	109579320	109564972	0.965723	29500382	Feeling hurt	FOXN4	rs10850379	9e-10		6.14	z score increase	feeling emotionally hurt measurement
chr12	109579320	109564972	0.965723	34594039	Cataracts		rs10850379	5e-12		0.0461	[0.033-0.059] unit increase	cataract
chr12	109579320	109564972	0.965723	39414775	HDL cholesterol levels		rs10850379	3e-13		0.053	[0.039-0.067] unit increase	high density lipoprotein cholesterol measurement
chr12	109579320	109573061	0.999898	32778093	Protein quantitative trait loci (liver)	NR	rs12314392	2e-17	(MMAB)	0.02261	NR unit decrease	protein measurement
chr12	109579320	109573061	0.999898	34887591	Total cholesterol levels		rs12314392	2e-09		0.0270593	[0.019-0.035] unit increase	total cholesterol measurement
chr12	109579320	109573061	0.999898	38448586	Cholesterol esters in large HDL		rs12314392	2e-13		0.0295	[0.022-0.037] unit decrease	cholesterol esters in large HDL measurement
chr12	109579320	109573061	0.999898	38448586	Free cholesterol in large HDL		rs12314392	2e-12		0.0283	[0.02-0.036] unit decrease	free cholesterol in large HDL measurement
chr12	109579320	109573061	0.999898	38448586	Phospholipids in very large HDL		rs12314392	8e-13		0.0288	[0.021-0.037] unit decrease	phospholipids in very large HDL measurement
chr12	109579320	109573061	0.999898	38448586	Total cholesterol in large HDL		rs12314392	2e-13		0.0293	[0.021-0.037] unit decrease	total cholesterol change measurement, high density lipoprotein cholesterol measurement
chr12	109579320	109579147	0.831544	35835914	Insomnia		rs10774779	3e-08		0.007	[0.005-0.009] unit increase	insomnia
chr12	109579320	109579147	0.831544	35835914	Insomnia		rs10774779	8e-09		0.006	[0.004-0.008] unit increase	insomnia
chr12	109579320	109579320	1	28957414	Red cell distribution width	MVK	rs3742015	3e-08		0.0227007	[0.015-0.031] unit increase	Red cell distribution width
chr13	53343095	53341798	0.830103	37219871	General pain factor		rs2587363	4e-10				pain
chr13	53343095	53341798	0.830103	39620219	Irritable bowel syndrome or COVID-19 susceptibility / hospitalization (MTAG)		rs2587363	7e-10		0.0090758	[0.0062-0.012] unit decrease	irritable bowel syndrome, COVID-19
chr13	53343095	53343095	1	31194737	Multisite chronic pain	AL450423.1	rs1443914	3e-11		0.0162	[0.011-0.021] unit increase	multisite chronic pain
chr13	53343095	53343095	1	33830993	Multisite chronic pain	RN7SL618P, AL450423.1	rs1443914	5e-10			[NR]	multisite chronic pain
chr13	53343095	53343095	1	35835914	Insomnia		rs1443914	4e-24		0.013	[0.011-0.015] unit increase	insomnia
chr14	46803220	46773906	0.907209	38429522	Pain intensity (NRS pain scale 0-11)		rs17681972	1e-11		0.015	[0.011-0.019] unit decrease	pain measurement
chr14	46803220	46773906	0.907209	38429522	Pain intensity (NRS pain scale 0-11)		rs17681972	1e-10		0.029	[0.019-0.039] unit decrease	pain measurement
chr14	46803220	46773906	0.907209	38429522	Pain intensity (NRS pain scale 0-11)		rs17681972	1e-10		0.014	[0.01-0.018] unit decrease	pain measurement
chr14	46803220	46773906	0.907209	38429522	Pain intensity (NRS pain scale 0-11)		rs17681972	1e-11		0.03	[0.022-0.038] unit decrease	pain measurement
chr14	46803220	46773906	0.907209	38429522	Pain intensity (without opioid use disorder)		rs17681972	2e-12		0.031	[0.023-0.039] unit decrease	pain measurement
chr14	46803220	46773906	0.907209	38429522	Pain intensity (without opioid use disorder)		rs17681972	2e-12		0.015	[0.011-0.019] unit decrease	pain measurement
chr14	46803220	46792330	0.999662	37985818	Lifetime major depressive disorder (MTAG)		rs34883191	4e-08		0.0295391	[0.019-0.04] unit increase	major depressive disorder
chr14	46803220	46807121	0.995959	36477530	Smoking initiation		rs57167554	1e-16		0.00717	[0.0055-0.0089] unit decrease	smoking initiation
chr14	46803220	46824145	0.809241	36324656	Disruptive behavior (multivariate analysis)		rs2933195	2e-09				aggressive behavior quality, ADHD symptom measurement
chr14	69077365	69028658	0.803533	33414549	Noncognitive aspects of educational attainment	NR	rs12885977	2e-08		0.0419276	[0.027-0.057] unit increase	self reported educational attainment
chr14	69077365	69043082	0.803498	39904976	Retinal thickness (pixel 41_101)		rs1892296	5e-15	(EA)	0.242179	[0.18-0.3] unit increase	retinal layer thickness
chr14	69077365	69050777	0.865407	36848389	Photoreceptor cell layer thickness phenotypes (MTAG)		rs10135971	4e-16		0.43	[0.33-0.53] unit increase	photoreceptor cell layer thickness measurement
chr14	69077365	69059590	0.92067	32541925	Type 2 diabetes	NR	rs4899280	1e-08		0.0276	[0.018-0.037] unit decrease	type 2 diabetes mellitus
chr14	69077365	69092801	0.938467	36477530	Smoking initiation		rs2001998	6e-11		0.00518	[0.0036-0.0067] unit increase	smoking initiation
chr14	69077365	69096578	0.937961	38374256	Type 2 diabetes		rs10130013	3e-13				type 2 diabetes mellitus
chr14	69077365	69110877	0.844313	34594039	Alanine aminotransferase levels		rs557869968	1e-10		0.0156	[0.011-0.02] unit increase	serum alanine aminotransferase amount
chr14	69077365	69110877	0.844313	34594039	Alanine aminotransferase levels		rs557869968	1e-10		0.0156	[0.011-0.02] unit increase	serum alanine aminotransferase amount
chr14	69077365	69110877	0.844313	34594039	Gamma glutamyl transpeptidase		rs557869968	3e-10		0.0152	[0.01-0.02] unit increase	serum gamma-glutamyl transferase measurement
chr14	69077365	69110877	0.844313	34594039	Gamma glutamyl transpeptidase		rs557869968	3e-10		0.0152	[0.01-0.02] unit increase	serum gamma-glutamyl transferase measurement
chr14	69077365	69110877	0.844313	34594039	Alanine aminotransferase levels		rs557869968	1e-10		0.0156	[0.011-0.02] unit increase	serum alanine aminotransferase amount
chr14	69077365	69110877	0.844313	34594039	Alanine aminotransferase levels		rs557869968	1e-10		0.0156	[0.011-0.02] unit increase	serum alanine aminotransferase amount
chr14	69077365	69110877	0.844313	34594039	Gamma glutamyl transpeptidase		rs557869968	3e-10		0.0152	[0.01-0.02] unit increase	serum gamma-glutamyl transferase measurement
chr14	69077365	69110877	0.844313	34594039	Gamma glutamyl transpeptidase		rs557869968	3e-10		0.0152	[0.01-0.02] unit increase	serum gamma-glutamyl transferase measurement
chr14	69077365	69110877	0.844312	34594039	Alanine aminotransferase levels		rs557869968	1e-10		0.0156	[0.011-0.02] unit increase	serum alanine aminotransferase amount
chr14	69077365	69110877	0.844312	34594039	Alanine aminotransferase levels		rs557869968	1e-10		0.0156	[0.011-0.02] unit increase	serum alanine aminotransferase amount
chr14	69077365	69110877	0.844312	34594039	Gamma glutamyl transpeptidase		rs557869968	3e-10		0.0152	[0.01-0.02] unit increase	serum gamma-glutamyl transferase measurement
chr14	69077365	69110877	0.844312	34594039	Gamma glutamyl transpeptidase		rs557869968	3e-10		0.0152	[0.01-0.02] unit increase	serum gamma-glutamyl transferase measurement
chr14	69077365	69110877	0.844625	34594039	Alanine aminotransferase levels		rs557869968	1e-10		0.0156	[0.011-0.02] unit increase	serum alanine aminotransferase amount
chr14	69077365	69110877	0.844625	34594039	Alanine aminotransferase levels		rs557869968	1e-10		0.0156	[0.011-0.02] unit increase	serum alanine aminotransferase amount
chr14	69077365	69110877	0.844625	34594039	Gamma glutamyl transpeptidase		rs557869968	3e-10		0.0152	[0.01-0.02] unit increase	serum gamma-glutamyl transferase measurement
chr14	69077365	69110877	0.844625	34594039	Gamma glutamyl transpeptidase		rs557869968	3e-10		0.0152	[0.01-0.02] unit increase	serum gamma-glutamyl transferase measurement
chr14	69077365	69110877	0.814009	34594039	Alanine aminotransferase levels		rs557869968	1e-10		0.0156	[0.011-0.02] unit increase	serum alanine aminotransferase amount
chr14	69077365	69110877	0.814009	34594039	Alanine aminotransferase levels		rs557869968	1e-10		0.0156	[0.011-0.02] unit increase	serum alanine aminotransferase amount
chr14	69077365	69110877	0.814009	34594039	Gamma glutamyl transpeptidase		rs557869968	3e-10		0.0152	[0.01-0.02] unit increase	serum gamma-glutamyl transferase measurement
chr14	69077365	69110877	0.814009	34594039	Gamma glutamyl transpeptidase		rs557869968	3e-10		0.0152	[0.01-0.02] unit increase	serum gamma-glutamyl transferase measurement
chr14	69077365	69110877	0.878025	34594039	Alanine aminotransferase levels		rs557869968	1e-10		0.0156	[0.011-0.02] unit increase	serum alanine aminotransferase amount
chr14	69077365	69110877	0.878025	34594039	Alanine aminotransferase levels		rs557869968	1e-10		0.0156	[0.011-0.02] unit increase	serum alanine aminotransferase amount
chr14	69077365	69110877	0.878025	34594039	Gamma glutamyl transpeptidase		rs557869968	3e-10		0.0152	[0.01-0.02] unit increase	serum gamma-glutamyl transferase measurement
chr14	69077365	69110877	0.878025	34594039	Gamma glutamyl transpeptidase		rs557869968	3e-10		0.0152	[0.01-0.02] unit increase	serum gamma-glutamyl transferase measurement
chr14	69077365	69110877	0.895574	34594039	Alanine aminotransferase levels		rs557869968	1e-10		0.0156	[0.011-0.02] unit increase	serum alanine aminotransferase amount
chr14	69077365	69110877	0.895574	34594039	Alanine aminotransferase levels		rs557869968	1e-10		0.0156	[0.011-0.02] unit increase	serum alanine aminotransferase amount
chr14	69077365	69110877	0.895574	34594039	Gamma glutamyl transpeptidase		rs557869968	3e-10		0.0152	[0.01-0.02] unit increase	serum gamma-glutamyl transferase measurement
chr14	69077365	69110877	0.895574	34594039	Gamma glutamyl transpeptidase		rs557869968	3e-10		0.0152	[0.01-0.02] unit increase	serum gamma-glutamyl transferase measurement
chr14	69077365	69110877	0.859718	34594039	Alanine aminotransferase levels		rs557869968	1e-10		0.0156	[0.011-0.02] unit increase	serum alanine aminotransferase amount
chr14	69077365	69110877	0.859718	34594039	Alanine aminotransferase levels		rs557869968	1e-10		0.0156	[0.011-0.02] unit increase	serum alanine aminotransferase amount
chr14	69077365	69110877	0.859718	34594039	Gamma glutamyl transpeptidase		rs557869968	3e-10		0.0152	[0.01-0.02] unit increase	serum gamma-glutamyl transferase measurement
chr14	69077365	69110877	0.859718	34594039	Gamma glutamyl transpeptidase		rs557869968	3e-10		0.0152	[0.01-0.02] unit increase	serum gamma-glutamyl transferase measurement
chr14	69077365	69110877	0.845172	34594039	Alanine aminotransferase levels		rs557869968	1e-10		0.0156	[0.011-0.02] unit increase	serum alanine aminotransferase amount
chr14	69077365	69110877	0.845172	34594039	Alanine aminotransferase levels		rs557869968	1e-10		0.0156	[0.011-0.02] unit increase	serum alanine aminotransferase amount
chr14	69077365	69110877	0.845172	34594039	Gamma glutamyl transpeptidase		rs557869968	3e-10		0.0152	[0.01-0.02] unit increase	serum gamma-glutamyl transferase measurement
chr14	69077365	69110877	0.845172	34594039	Gamma glutamyl transpeptidase		rs557869968	3e-10		0.0152	[0.01-0.02] unit increase	serum gamma-glutamyl transferase measurement
chr14	69077365	69110877	0.844313	34594039	Alanine aminotransferase levels		rs557869968	1e-10		0.0156	[0.011-0.02] unit increase	serum alanine aminotransferase amount
chr14	69077365	69110877	0.844313	34594039	Alanine aminotransferase levels		rs557869968	1e-10		0.0156	[0.011-0.02] unit increase	serum alanine aminotransferase amount
chr14	69077365	69110877	0.844313	34594039	Gamma glutamyl transpeptidase		rs557869968	3e-10		0.0152	[0.01-0.02] unit increase	serum gamma-glutamyl transferase measurement
chr14	69077365	69110877	0.844313	34594039	Gamma glutamyl transpeptidase		rs557869968	3e-10		0.0152	[0.01-0.02] unit increase	serum gamma-glutamyl transferase measurement
chr14	69077365	69110877	0.911667	34594039	Alanine aminotransferase levels		rs557869968	1e-10		0.0156	[0.011-0.02] unit increase	serum alanine aminotransferase amount
chr14	69077365	69110877	0.911667	34594039	Alanine aminotransferase levels		rs557869968	1e-10		0.0156	[0.011-0.02] unit increase	serum alanine aminotransferase amount
chr14	69077365	69110877	0.911667	34594039	Gamma glutamyl transpeptidase		rs557869968	3e-10		0.0152	[0.01-0.02] unit increase	serum gamma-glutamyl transferase measurement
chr14	69077365	69110877	0.911667	34594039	Gamma glutamyl transpeptidase		rs557869968	3e-10		0.0152	[0.01-0.02] unit increase	serum gamma-glutamyl transferase measurement
chr14	69077365	69110877	0.911784	34594039	Alanine aminotransferase levels		rs557869968	1e-10		0.0156	[0.011-0.02] unit increase	serum alanine aminotransferase amount
chr14	69077365	69110877	0.911784	34594039	Alanine aminotransferase levels		rs557869968	1e-10		0.0156	[0.011-0.02] unit increase	serum alanine aminotransferase amount
chr14	69077365	69110877	0.911784	34594039	Gamma glutamyl transpeptidase		rs557869968	3e-10		0.0152	[0.01-0.02] unit increase	serum gamma-glutamyl transferase measurement
chr14	69077365	69110877	0.911784	34594039	Gamma glutamyl transpeptidase		rs557869968	3e-10		0.0152	[0.01-0.02] unit increase	serum gamma-glutamyl transferase measurement
chr14	69077365	69110877	0.844312	34594039	Alanine aminotransferase levels		rs557869968	1e-10		0.0156	[0.011-0.02] unit increase	serum alanine aminotransferase amount
chr14	69077365	69110877	0.844312	34594039	Alanine aminotransferase levels		rs557869968	1e-10		0.0156	[0.011-0.02] unit increase	serum alanine aminotransferase amount
chr14	69077365	69110877	0.844312	34594039	Gamma glutamyl transpeptidase		rs557869968	3e-10		0.0152	[0.01-0.02] unit increase	serum gamma-glutamyl transferase measurement
chr14	69077365	69110877	0.844312	34594039	Gamma glutamyl transpeptidase		rs557869968	3e-10		0.0152	[0.01-0.02] unit increase	serum gamma-glutamyl transferase measurement
chr14	69077365	69110877	0.844312	34594039	Alanine aminotransferase levels		rs557869968	1e-10		0.0156	[0.011-0.02] unit increase	serum alanine aminotransferase amount
chr14	69077365	69110877	0.844312	34594039	Alanine aminotransferase levels		rs557869968	1e-10		0.0156	[0.011-0.02] unit increase	serum alanine aminotransferase amount
chr14	69077365	69110877	0.844312	34594039	Gamma glutamyl transpeptidase		rs557869968	3e-10		0.0152	[0.01-0.02] unit increase	serum gamma-glutamyl transferase measurement
chr14	69077365	69110877	0.844312	34594039	Gamma glutamyl transpeptidase		rs557869968	3e-10		0.0152	[0.01-0.02] unit increase	serum gamma-glutamyl transferase measurement
chr14	69077365	69110877	0.843688	34594039	Alanine aminotransferase levels		rs557869968	1e-10		0.0156	[0.011-0.02] unit increase	serum alanine aminotransferase amount
chr14	69077365	69110877	0.843688	34594039	Alanine aminotransferase levels		rs557869968	1e-10		0.0156	[0.011-0.02] unit increase	serum alanine aminotransferase amount
chr14	69077365	69110877	0.843688	34594039	Gamma glutamyl transpeptidase		rs557869968	3e-10		0.0152	[0.01-0.02] unit increase	serum gamma-glutamyl transferase measurement
chr14	69077365	69110877	0.843688	34594039	Gamma glutamyl transpeptidase		rs557869968	3e-10		0.0152	[0.01-0.02] unit increase	serum gamma-glutamyl transferase measurement
chr14	69077365	69110877	0.853487	34594039	Alanine aminotransferase levels		rs557869968	1e-10		0.0156	[0.011-0.02] unit increase	serum alanine aminotransferase amount
chr14	69077365	69110877	0.853487	34594039	Alanine aminotransferase levels		rs557869968	1e-10		0.0156	[0.011-0.02] unit increase	serum alanine aminotransferase amount
chr14	69077365	69110877	0.853487	34594039	Gamma glutamyl transpeptidase		rs557869968	3e-10		0.0152	[0.01-0.02] unit increase	serum gamma-glutamyl transferase measurement
chr14	69077365	69110877	0.853487	34594039	Gamma glutamyl transpeptidase		rs557869968	3e-10		0.0152	[0.01-0.02] unit increase	serum gamma-glutamyl transferase measurement
chr14	69077365	69110877	0.845323	34594039	Alanine aminotransferase levels		rs557869968	1e-10		0.0156	[0.011-0.02] unit increase	serum alanine aminotransferase amount
chr14	69077365	69110877	0.845323	34594039	Alanine aminotransferase levels		rs557869968	1e-10		0.0156	[0.011-0.02] unit increase	serum alanine aminotransferase amount
chr14	69077365	69110877	0.845323	34594039	Gamma glutamyl transpeptidase		rs557869968	3e-10		0.0152	[0.01-0.02] unit increase	serum gamma-glutamyl transferase measurement
chr14	69077365	69110877	0.845323	34594039	Gamma glutamyl transpeptidase		rs557869968	3e-10		0.0152	[0.01-0.02] unit increase	serum gamma-glutamyl transferase measurement
chr14	69077365	69111279	0.938467	36477530	Smoking initiation		rs28613298	6e-11		0.00519	[0.0036-0.0067] unit increase	smoking initiation
chr16	25341698	25326830	0.991451	38429522	Pain intensity (NRS pain scale 0-11)		rs62032342	1e-09		0.016	[0.01-0.022] unit decrease	pain measurement
chr16	25341698	25326830	0.991451	38429522	Pain intensity (NRS pain scale 0-11)		rs62032342	4e-08		0.015	[0.0091-0.0209] unit decrease	pain measurement
chr16	25341698	25326830	0.991451	38429522	Pain intensity (without opioid use disorder)		rs62032342	3e-08		0.015	[0.0091-0.0209] unit decrease	pain measurement
chr16	25341698	25326830	0.991451	38429522	Pain intensity (NRS pain scale 0-11)		rs62032342	1e-09		0.016	[0.01-0.022] unit decrease	pain measurement
chr16	25341698	25326830	0.991451	38429522	Pain intensity (NRS pain scale 0-11)		rs62032342	4e-08		0.015	[0.0091-0.0209] unit decrease	pain measurement
chr16	25341698	25326830	0.991451	38429522	Pain intensity (without opioid use disorder)		rs62032342	3e-08		0.015	[0.0091-0.0209] unit decrease	pain measurement
chr16	25341698	25359350	0.992636	38429522	Pain intensity (NRS pain scale 0-11)		rs12935786	3e-08		0.035	[0.023-0.047] unit increase	pain measurement
chr16	25341698	25406069	0.800749	34865855	Post-traumatic stress disorder (MTAG)		rs8059002	5e-08		5.46	Z score decrease	post-traumatic stress disorder
chr17	67873992	67827931	0.832246	37127109	Metabolic signature		rs71354088	3e-11		0.038176	[0.027-0.049] unit increase	metabolite measurement
chr17	67873992	67827931	0.832163	37127109	Metabolic signature		rs71354088	3e-11		0.038176	[0.027-0.049] unit increase	metabolite measurement
chr17	67873992	67827931	0.832163	37127109	Metabolic signature		rs71354088	3e-11		0.038176	[0.027-0.049] unit increase	metabolite measurement
chr17	67873992	67827931	0.832475	37127109	Metabolic signature		rs71354088	3e-11		0.038176	[0.027-0.049] unit increase	metabolite measurement
chr17	67873992	67827931	0.832475	37127109	Metabolic signature		rs71354088	3e-11		0.038176	[0.027-0.049] unit increase	metabolite measurement
chr17	67873992	67829132	0.838136	32541925	Type 2 diabetes	NR	rs12603589	1e-19		0.0421	[0.033-0.051] unit increase	type 2 diabetes mellitus
chr17	67873992	67829132	0.838136	35213538	Cholesterol levels in large VLDL		rs12603589	2e-08		0.028963	[0.019-0.039] unit decrease	total cholesterol measurement, blood VLDL cholesterol amount
chr17	67873992	67829238	0.83803	35213538	Cholesterol levels in very large VLDL		rs12601921	5e-08		0.0282501	[0.018-0.038] unit decrease	total cholesterol measurement, blood VLDL cholesterol amount
chr17	67873992	67829238	0.83803	38374256	Type 2 diabetes		rs12601921	1e-26				type 2 diabetes mellitus
chr17	67873992	67829258	0.829562	35213538	Cholesterol to total lipids ratio in large HDL		rs12601919	3e-08		0.0275423	[0.018-0.037] unit increase	cholesterol:total lipids ratio, high density lipoprotein cholesterol measurement
chr17	67873992	67829258	0.829562	35213538	Cholesterol to total lipids ratio in medium HDL		rs12601919	4e-08		0.0276622	[0.018-0.038] unit increase	cholesterol:total lipids ratio, high density lipoprotein cholesterol measurement
chr17	67873992	67829258	0.829562	35213538	Cholesteryl esters to total lipids ratio in large HDL		rs12601919	4e-08		0.0275736	[0.018-0.037] unit increase	cholesteryl esters:total lipids ratio, high density lipoprotein cholesterol measurement
chr17	67873992	67829258	0.829562	35213538	Cholesteryl esters to total lipids ratio in medium HDL		rs12601919	3e-08		0.0283943	[0.018-0.038] unit increase	cholesteryl esters:total lipids ratio, high density lipoprotein cholesterol measurement
chr17	67873992	67829258	0.829562	35213538	Concentration of large VLDL particles		rs12601919	7e-09		0.0296129	[0.02-0.04] unit decrease	blood VLDL cholesterol amount
chr17	67873992	67829258	0.829562	35213538	Concentration of very large VLDL particles		rs12601919	7e-09		0.0294025	[0.019-0.039] unit decrease	blood VLDL cholesterol amount
chr17	67873992	67829258	0.829562	35213538	Free cholesterol levels in large VLDL		rs12601919	9e-09		0.0294066	[0.019-0.039] unit decrease	free cholesterol measurement, blood VLDL cholesterol amount
chr17	67873992	67829258	0.829562	35213538	Free cholesterol levels in very large VLDL		rs12601919	3e-08		0.0283672	[0.018-0.038] unit decrease	free cholesterol measurement, blood VLDL cholesterol amount
chr17	67873992	67829258	0.829562	35213538	Monounsaturated fatty acid levels		rs12601919	2e-08		0.0295034	[0.019-0.04] unit decrease	fatty acid amount
chr17	67873992	67829258	0.829562	35213538	Phospholipid levels in large VLDL		rs12601919	4e-09		0.0300802	[0.02-0.04] unit decrease	phospholipid amount, blood VLDL cholesterol amount
chr17	67873992	67829258	0.829562	35213538	Phospholipid levels in very large VLDL		rs12601919	3e-08		0.0283545	[0.018-0.038] unit decrease	phospholipid amount, blood VLDL cholesterol amount
chr17	67873992	67829258	0.829562	35213538	Ratio of monounsaturated fatty acids to total fatty acids		rs12601919	3e-08		0.0280278	[0.018-0.038] unit decrease	fatty acid amount
chr17	67873992	67829258	0.829562	35213538	Ratio of polyunsaturated fatty acids to monounsaturated fatty acids		rs12601919	5e-08		0.027739	[0.018-0.038] unit increase	fatty acid amount
chr17	67873992	67829258	0.829562	35213538	Ratio of triglycerides to phosphoglycerides		rs12601919	2e-08		0.0277425	[0.018-0.037] unit decrease	triglyceride measurement, phospholipid amount
chr17	67873992	67829258	0.829562	35213538	Total lipid levels in VLDL		rs12601919	2e-08		0.0290968	[0.019-0.039] unit decrease	lipid measurement, blood VLDL cholesterol amount
chr17	67873992	67829258	0.829562	35213538	Total lipid levels in large VLDL		rs12601919	1e-08		0.0290221	[0.019-0.039] unit decrease	lipid measurement, blood VLDL cholesterol amount
chr17	67873992	67829258	0.829562	35213538	Total lipid levels in very large VLDL		rs12601919	1e-08		0.029054	[0.019-0.039] unit decrease	lipid measurement, blood VLDL cholesterol amount
chr17	67873992	67829258	0.829562	35213538	Total triglycerides levels		rs12601919	3e-09		0.0302554	[0.02-0.04] unit decrease	triglyceride measurement
chr17	67873992	67829258	0.829562	35213538	Triglyceride levels in LDL		rs12601919	2e-09		0.0312013	[0.021-0.041] unit decrease	triglyceride measurement, low density lipoprotein cholesterol measurement
chr17	67873992	67829258	0.829562	35213538	Triglyceride levels in VLDL		rs12601919	1e-08		0.0291549	[0.019-0.039] unit decrease	triglyceride measurement, blood VLDL cholesterol amount
chr17	67873992	67829258	0.829562	35213538	Triglyceride levels in large LDL		rs12601919	5e-09		0.0302873	[0.02-0.04] unit decrease	triglyceride measurement, low density lipoprotein cholesterol measurement
chr17	67873992	67829258	0.829562	35213538	Triglyceride levels in medium LDL		rs12601919	9e-10		0.0316432	[0.022-0.042] unit decrease	triglyceride measurement, low density lipoprotein cholesterol measurement
chr17	67873992	67829258	0.829562	35213538	Triglyceride levels in medium VLDL		rs12601919	7e-09		0.0297635	[0.02-0.04] unit decrease	triglyceride measurement, blood VLDL cholesterol amount
chr17	67873992	67829258	0.829562	35213538	Triglyceride levels in small HDL		rs12601919	2e-10		0.0324309	[0.022-0.042] unit decrease	triglyceride measurement, high density lipoprotein cholesterol measurement
chr17	67873992	67829258	0.829562	35213538	Triglyceride levels in small LDL		rs12601919	1e-09		0.031093	[0.021-0.041] unit decrease	triglyceride measurement, low density lipoprotein cholesterol measurement
chr17	67873992	67829258	0.829562	35213538	Triglyceride levels in small VLDL		rs12601919	4e-10		0.0318657	[0.022-0.042] unit decrease	triglyceride measurement, blood VLDL cholesterol amount
chr17	67873992	67829258	0.829562	35213538	Triglyceride levels in very large VLDL		rs12601919	1e-08		0.0287088	[0.019-0.039] unit decrease	triglyceride measurement, blood VLDL cholesterol amount
chr17	67873992	67829258	0.829562	35213538	Triglyceride levels in very small VLDL		rs12601919	5e-10		0.0320858	[0.022-0.042] unit decrease	triglyceride measurement, blood VLDL cholesterol amount
chr17	67873992	67829258	0.829562	35213538	Triglycerides to total lipids ratio in large HDL		rs12601919	3e-09		0.0295991	[0.02-0.039] unit decrease	triglycerides:total lipids ratio, high density lipoprotein cholesterol measurement
chr17	67873992	67829258	0.829562	35213538	Triglycerides to total lipids ratio in medium HDL		rs12601919	1e-08		0.0289661	[0.019-0.039] unit decrease	triglycerides:total lipids ratio, high density lipoprotein cholesterol measurement
chr17	67873992	67829258	0.829562	35213538	Triglycerides to total lipids ratio in small HDL		rs12601919	4e-09		0.029561	[0.02-0.039] unit decrease	triglycerides:total lipids ratio, high density lipoprotein cholesterol measurement
chr17	67873992	67829258	0.829562	35213538	Triglycerides to total lipids ratio in very large HDL		rs12601919	1e-10		0.0319276	[0.022-0.042] unit decrease	triglycerides:total lipids ratio, high density lipoprotein cholesterol measurement
chr17	67873992	67829258	0.829562	36764567	Concentration of very large VLDL particles (UKB data field 23488)		rs12601919	1e-09		0.035749	[0.024-0.047] unit increase	blood VLDL cholesterol amount
chr17	67873992	67829258	0.829562	36764567	Phospholipids in large VLDL (UKB data field 23497)		rs12601919	8e-10		0.0361254	[0.025-0.048] unit increase	phospholipids in large VLDL measurement
chr17	67873992	67829258	0.829562	36764567	Total triglycerides levels (UKB data field 23407)		rs12601919	5e-10		0.0366148	[0.025-0.048] unit increase	triglyceride measurement
chr17	67873992	67829258	0.829562	36764567	Triglycerides in LDL (UKB data field 23409)		rs12601919	8e-10		0.0366757	[0.025-0.048] unit increase	triglycerides in LDL measurement
chr17	67873992	67829258	0.829562	36764567	Triglycerides in medium LDL (UKB data field 23543)		rs12601919	3e-10		0.0374581	[0.026-0.049] unit increase	triglycerides in medium LDL measurement
chr17	67873992	67829258	0.829562	36764567	Triglycerides in small HDL (UKB data field 23578)		rs12601919	5e-11		0.038869	[0.027-0.05] unit increase	triglycerides in small HDL measurement
chr17	67873992	67829258	0.829562	36764567	Triglycerides in small LDL (UKB data field 23550)		rs12601919	3e-10		0.0371086	[0.026-0.049] unit increase	triglycerides in small LDL measurement
chr17	67873992	67829258	0.829562	36764567	Triglycerides in small VLDL (UKB data field 23515)		rs12601919	1e-10		0.0380464	[0.026-0.05] unit increase	triglycerides in small VLDL measurement
chr17	67873992	67829258	0.829562	36764567	Triglycerides in very small VLDL (UKB data field 23522)		rs12601919	2e-10		0.0377522	[0.026-0.049] unit increase	triglycerides in very small VLDL measurement
chr17	67873992	67829258	0.829562	36764567	Triglycerides to total lipids in very large HDL percentage (UKB data field 23633)		rs12601919	5e-11		0.0376438	[0.026-0.049] unit increase	triglycerides to total lipids in very large HDL percentage
chr17	67873992	67829974	0.900848	34887591	High density lipoprotein cholesterol levels		rs9915591	3e-10		0.0141955	[0.011-0.018] unit decrease	high density lipoprotein cholesterol measurement
chr17	67873992	67831327	0.901927	37277458	Multi-trait sex score		rs62084208	6e-10				sexual dimorphism measurement
chr17	67873992	67831327	0.901927	39024449	Hemoglobin A1c (HbA1c, maximum, inv-norm transformed)		rs62084208	2e-18		0.03071	[0.024-0.038] unit decrease	HbA1c measurement
chr17	67873992	67831327	0.901927	39024449	Hemoglobin A1c (HbA1c, maximum, inv-norm transformed)		rs62084208	1e-11		0.02609	[0.019-0.034] unit decrease	HbA1c measurement
chr17	67873992	67831327	0.901927	39024449	Hemoglobin A1c (HbA1c, mean, inv-norm transformed)		rs62084208	6e-18		0.03092	[0.024-0.038] unit decrease	HbA1c measurement
chr17	67873992	67831327	0.901927	39024449	Hemoglobin A1c (HbA1c, mean, inv-norm transformed)		rs62084208	4e-11		0.02612	[0.018-0.034] unit decrease	HbA1c measurement
chr17	67873992	67831327	0.901927	39024449	Hemoglobin A1c (HbA1c, minimum, inv-norm transformed)		rs62084208	3e-13		0.02588	[0.019-0.033] unit decrease	HbA1c measurement
chr17	67873992	67832255	0.836732	30593698	Body fat percentage	NR	rs2080090	5e-09		0.15811	[0.1-0.21] unit increase	body fat percentage
chr17	67873992	67832255	0.836732	32541925	Type 2 diabetes	NR	rs2080090	8e-19		0.0525	[0.041-0.064] unit decrease	type 2 diabetes mellitus
chr17	67873992	67833242	0.900578	35213538	Phospholipid levels in VLDL		rs12449312	3e-08		0.0283913	[0.018-0.038] unit decrease	phospholipid amount, blood VLDL cholesterol amount
chr17	67873992	67834462	0.835266	37277458	Multi-trait sex score		rs1976052	1e-11				sexual dimorphism measurement
chr17	67873992	67835663	0.899845	38429522	Pain intensity (without opioid use disorder)		rs2057066339	1e-09		0.015	[0.011-0.019] unit increase	pain measurement
chr17	67873992	67835663	0.90178	38429522	Pain intensity (without opioid use disorder)		rs2057066339	1e-09		0.015	[0.011-0.019] unit increase	pain measurement
chr17	67873992	67835900	0.87909	30595370	Body mass index		rs7218014	7e-15				body mass index
chr17	67873992	67835900	0.87909	36581621	Body mass index		rs7218014	5e-08		0.0253	[0.016-0.034] unit increase	body mass index
chr17	67873992	67835900	0.87909	38632349	Alanine aminotransferase levels		rs7218014	7e-20		0.0044	[0.0034-0.0054] unit increase	serum alanine aminotransferase amount
chr17	67873992	67836886	0.900589	34594039	Alanine aminotransferase levels		rs1976053	7e-20		0.0205	[0.016-0.025] unit increase	serum alanine aminotransferase amount
chr17	67873992	67839885	0.901927	29691431	Hand grip strength	BPTF	rs80135947	5e-12		0.003	[0.0022-0.0038] unit decrease	grip strength measurement
chr17	67873992	67840105	0.809091	31666681	White matter microstructure (mean diusivities)	NR	rs113437066	2e-08	(Superior longitudinal fasciculus)			white matter microstructure measurement
chr17	67873992	67840105	0.809091	37429843	Heart failure		rs113437066	2e-10		0.061	[0.041-0.081] unit increase	heart failure
chr17	67873992	67840105	0.821593	31666681	White matter microstructure (mean diusivities)	NR	rs113437066	2e-08	(Superior longitudinal fasciculus)			white matter microstructure measurement
chr17	67873992	67840105	0.821593	31666681	White matter microstructure (mean diusivities)	NR	rs113437066	2e-08	(Superior longitudinal fasciculus)			white matter microstructure measurement
chr17	67873992	67840105	0.821593	37429843	Heart failure		rs113437066	2e-10		0.061	[0.041-0.081] unit increase	heart failure
chr17	67873992	67840105	0.821593	37429843	Heart failure		rs113437066	2e-10		0.061	[0.041-0.081] unit increase	heart failure
chr17	67873992	67840105	0.809091	31666681	White matter microstructure (mean diusivities)	NR	rs113437066	2e-08	(Superior longitudinal fasciculus)			white matter microstructure measurement
chr17	67873992	67840105	0.809091	31666681	White matter microstructure (mean diusivities)	NR	rs113437066	2e-08	(Superior longitudinal fasciculus)			white matter microstructure measurement
chr17	67873992	67840105	0.809091	37429843	Heart failure		rs113437066	2e-10		0.061	[0.041-0.081] unit increase	heart failure
chr17	67873992	67840105	0.809091	37429843	Heart failure		rs113437066	2e-10		0.061	[0.041-0.081] unit increase	heart failure
chr17	67873992	67840105	0.874554	31666681	White matter microstructure (mean diusivities)	NR	rs113437066	2e-08	(Superior longitudinal fasciculus)			white matter microstructure measurement
chr17	67873992	67840105	0.874554	31666681	White matter microstructure (mean diusivities)	NR	rs113437066	2e-08	(Superior longitudinal fasciculus)			white matter microstructure measurement
chr17	67873992	67840105	0.874554	37429843	Heart failure		rs113437066	2e-10		0.061	[0.041-0.081] unit increase	heart failure
chr17	67873992	67840105	0.874554	37429843	Heart failure		rs113437066	2e-10		0.061	[0.041-0.081] unit increase	heart failure
chr17	67873992	67840105	0.839206	31666681	White matter microstructure (mean diusivities)	NR	rs113437066	2e-08	(Superior longitudinal fasciculus)			white matter microstructure measurement
chr17	67873992	67840105	0.839206	31666681	White matter microstructure (mean diusivities)	NR	rs113437066	2e-08	(Superior longitudinal fasciculus)			white matter microstructure measurement
chr17	67873992	67840105	0.839206	37429843	Heart failure		rs113437066	2e-10		0.061	[0.041-0.081] unit increase	heart failure
chr17	67873992	67840105	0.839206	37429843	Heart failure		rs113437066	2e-10		0.061	[0.041-0.081] unit increase	heart failure
chr17	67873992	67840105	0.821593	31666681	White matter microstructure (mean diusivities)	NR	rs113437066	2e-08	(Superior longitudinal fasciculus)			white matter microstructure measurement
chr17	67873992	67840105	0.821593	31666681	White matter microstructure (mean diusivities)	NR	rs113437066	2e-08	(Superior longitudinal fasciculus)			white matter microstructure measurement
chr17	67873992	67840105	0.821593	37429843	Heart failure		rs113437066	2e-10		0.061	[0.041-0.081] unit increase	heart failure
chr17	67873992	67840105	0.821593	37429843	Heart failure		rs113437066	2e-10		0.061	[0.041-0.081] unit increase	heart failure
chr17	67873992	67840105	0.809091	31666681	White matter microstructure (mean diusivities)	NR	rs113437066	2e-08	(Superior longitudinal fasciculus)			white matter microstructure measurement
chr17	67873992	67840105	0.809091	31666681	White matter microstructure (mean diusivities)	NR	rs113437066	2e-08	(Superior longitudinal fasciculus)			white matter microstructure measurement
chr17	67873992	67840105	0.809091	37429843	Heart failure		rs113437066	2e-10		0.061	[0.041-0.081] unit increase	heart failure
chr17	67873992	67840105	0.809091	37429843	Heart failure		rs113437066	2e-10		0.061	[0.041-0.081] unit increase	heart failure
chr17	67873992	67840105	0.889106	31666681	White matter microstructure (mean diusivities)	NR	rs113437066	2e-08	(Superior longitudinal fasciculus)			white matter microstructure measurement
chr17	67873992	67840105	0.889106	31666681	White matter microstructure (mean diusivities)	NR	rs113437066	2e-08	(Superior longitudinal fasciculus)			white matter microstructure measurement
chr17	67873992	67840105	0.889106	37429843	Heart failure		rs113437066	2e-10		0.061	[0.041-0.081] unit increase	heart failure
chr17	67873992	67840105	0.889106	37429843	Heart failure		rs113437066	2e-10		0.061	[0.041-0.081] unit increase	heart failure
chr17	67873992	67840105	0.819778	31666681	White matter microstructure (mean diusivities)	NR	rs113437066	2e-08	(Superior longitudinal fasciculus)			white matter microstructure measurement
chr17	67873992	67840105	0.819778	31666681	White matter microstructure (mean diusivities)	NR	rs113437066	2e-08	(Superior longitudinal fasciculus)			white matter microstructure measurement
chr17	67873992	67840105	0.819778	37429843	Heart failure		rs113437066	2e-10		0.061	[0.041-0.081] unit increase	heart failure
chr17	67873992	67840105	0.819778	37429843	Heart failure		rs113437066	2e-10		0.061	[0.041-0.081] unit increase	heart failure
chr17	67873992	67841077	0.901053	38429522	Pain intensity (NRS pain scale 0-11)		rs1599859	8e-11		0.014	[0.01-0.018] unit decrease	pain measurement
chr17	67873992	67841077	0.901053	38429522	Pain intensity (NRS pain scale 0-11)		rs1599859	1e-08		0.012	[0.0081-0.0159] unit decrease	pain measurement
chr17	67873992	67841543	0.900588	39024449	What is your weight? (pounds, inv-normal transformed)		rs6504543	2e-12		0.02806	[0.02-0.036] unit decrease	body weight
chr17	67873992	67843094	0.900706	29691431	Hand grip strength	BPTF	rs8073510	1e-16		0.003	[0.0022-0.0038] unit increase	grip strength measurement
chr17	67873992	67843094	0.900706	34887591	Low density lipoprotein cholesterol levels		rs8073510	3e-19				low density lipoprotein cholesterol measurement
chr17	67873992	67843094	0.900706	34887591	Non-HDL cholesterol levels		rs8073510	8e-20		0.022314	[0.018-0.026] unit increase	non-high density lipoprotein cholesterol measurement
chr17	67873992	67843094	0.900706	34887591	Non-HDL cholesterol levels		rs8073510	3e-26				non-high density lipoprotein cholesterol measurement
chr17	67873992	67843094	0.900706	34887591	Total cholesterol levels		rs8073510	2e-16		0.0167679	[0.013-0.02] unit increase	total cholesterol measurement
chr17	67873992	67843094	0.900706	34887591	Total cholesterol levels		rs8073510	1e-21				total cholesterol measurement
chr17	67873992	67844693	0.902184	31589552	Metabolic syndrome	BPTF	rs11871285	8e-09		0.0473409	[0.031-0.063] unit increase	metabolic syndrome
chr17	67873992	67844694	0.902184	34594039	Triglycerides		rs11868959	3e-20		0.0226	[0.018-0.027] unit increase	triglyceride measurement
chr17	67873992	67844694	0.902184	35213538	Phospholipids to total lipids ratio in large VLDL		rs11868959	2e-10		0.0325712	[0.023-0.043] unit decrease	phospholipids:total lipids ratio, blood VLDL cholesterol amount
chr17	67873992	67844694	0.902184	35935937	Eosinophil counts		rs11868959	2e-11		0.031	[0.021-0.041] unit increase	eosinophil count
chr17	67873992	67844694	0.902184	36764567	Phospholipids to total lipids in large VLDL percentage (UKB data field 23589)		rs11868959	8e-11		0.038224	[0.027-0.05] unit increase	phospholipids:total lipids ratio
chr17	67873992	67845169	0.900845	35181757	Post-traumatic stress disorder (phenotype risk score)		rs2365467	1e-08		0.0145946	[0.0096-0.0196] unit decrease	post-traumatic stress disorder
chr17	67873992	67845169	0.900845	39024449	Weight (minimum, inv-normal transformed)		rs2365467	3e-18		0.02897	[0.022-0.035] unit decrease	body weight
chr17	67873992	67850944	0.902185	31501611	Predicted visceral adipose tissue	NR	rs62084234	4e-16		0.0254674	[0.019-0.032] unit increase	visceral adipose tissue quantity
chr17	67873992	67856791	0.867531	35213538	Concentration of small VLDL particles		rs4790908	2e-09		0.0307549	[0.021-0.041] unit decrease	blood VLDL cholesterol amount
chr17	67873992	67856791	0.867531	35213538	Total lipid levels in small VLDL		rs4790908	4e-09		0.0302638	[0.02-0.04] unit decrease	lipid measurement, blood VLDL cholesterol amount
chr17	67873992	67856791	0.867531	35213538	Triglyceride levels in IDL		rs4790908	4e-09		0.0299811	[0.02-0.04] unit decrease	triglyceride measurement, intermediate density lipoprotein measurement
chr17	67873992	67856791	0.867531	36764567	Concentration of small VLDL particles (UKB data field 23509)		rs4790908	9e-10		0.0362103	[0.025-0.048] unit increase	blood VLDL cholesterol amount
chr17	67873992	67858486	0.851021	32376654	Adult body size	BPTF	rs55931203	2e-12		0.0125644	[0.0091-0.016] unit decrease	body height
chr17	67873992	67858486	0.851021	33547301	Alanine aminotransferase levels	BPTF	rs55931203	4e-21		9.42	z-score increase	serum alanine aminotransferase amount
chr17	67873992	67858486	0.851021	33980691	Alanine aminotransferase levels		rs55931203	1e-19		0.023	U/L increase	serum alanine aminotransferase amount
chr17	67873992	67858486	0.851021	33980691	Body fat percentage		rs55931203	6e-28		0.021	% increase	body fat percentage
chr17	67873992	67858486	0.851021	33980691	Metabolic biomarkers (multivariate analysis)		rs55931203	3e-15				aspartate aminotransferase measurement, low density lipoprotein triglyceride measurement, serum alanine aminotransferase amount, body fat percentage, high density lipoprotein cholesterol measurement, sex hormone-binding globulin measurement
chr17	67873992	67858486	0.851021	33980691	Triglycerides		rs55931203	3e-20		0.024	mmol/L increase	triglyceride measurement
chr17	67873992	67858486	0.851021	36333282	Gamma glutamyl transferase levels		rs55931203	8e-17		0.0277	[0.021-0.034] unit increase	serum gamma-glutamyl transferase measurement
chr17	67873992	67858486	0.851021	36333282	Triglyceride levels		rs55931203	1e-15		0.0261	[0.02-0.033] unit increase	triglyceride measurement
chr17	67873992	67858486	0.851021	37280435	Body mass index		rs55931203	1e-15		0.0197454	[0.015-0.025] unit decrease	body mass index
chr17	67873992	67858486	0.851021	38538606	Body mass index		rs55931203	6e-12		0.021407	[0.015-0.028] unit increase	body mass index
chr17	67873992	67858486	0.851021	38538606	Whole body fat mass (UKB data field 23100)		rs55931203	4e-22		0.0295424	[0.024-0.036] unit increase	fat pad mass
chr17	67873992	67858486	0.851021	38632349	Gamma glutamyl transferase levels		rs55931203	4e-41		0.0089	[0.0075-0.0103] unit increase	serum gamma-glutamyl transferase measurement
chr17	67873992	67858486	0.851021	38965376	BMI and adiposity (confirmatory factor analysis Factor 7)		rs55931203	4e-14				body mass index
chr17	67873992	67858486	0.851021	39789286	Arm fat percentage left (UKB data field 23123)		rs55931203	4e-21		0.017114	[0.013-0.021] unit increase	body fat percentage
chr17	67873992	67858486	0.851021	39789286	Arm fat percentage right (UKB data field 23119)		rs55931203	1e-19		0.0164638	[0.013-0.02] unit increase	body fat percentage
chr17	67873992	67858486	0.851021	39789286	Basal metabolic rate (UKB data field 23105)		rs55931203	5e-15		0.0117606	[0.0086-0.015] unit increase	base metabolic rate measurement
chr17	67873992	67858486	0.851021	39789286	Body fat percentage (UKB data field 23099)		rs55931203	4e-27		0.0196022	[0.016-0.023] unit increase	body fat percentage
chr17	67873992	67858486	0.851021	39789286	Body mass index (UKB data field 21001)		rs55931203	2e-15		0.0186627	[0.014-0.024] unit increase	body mass index
chr17	67873992	67858486	0.851021	39789286	Hip circumference (UKB data field 49)		rs55931203	2e-20		0.0223007	[0.017-0.027] unit increase	hip circumference
chr17	67873992	67858486	0.851021	39789286	Leg fat percentage left (UKB data field 23115)		rs55931203	3e-20		0.0138029	[0.011-0.017] unit increase	body fat percentage
chr17	67873992	67858486	0.851021	39789286	Leg fat percentage right (UKB data field 23111)		rs55931203	3e-19		0.0135002	[0.01-0.017] unit increase	body fat percentage
chr17	67873992	67858486	0.851021	39789286	Trunk fat mass (UKB data field 23128)		rs55931203	8e-31		0.0275337	[0.022-0.033] unit increase	fat pad mass
chr17	67873992	67858486	0.851021	39789286	Waist circumference (UKB data field 48)		rs55931203	3e-25		0.0221395	[0.018-0.027] unit increase	waist circumference
chr17	67873992	67858486	0.851021	39789286	Weight (UKB data field 21002)		rs55931203	4e-27		0.0221692	[0.018-0.027] unit increase	body weight
chr17	67873992	67873957	0.902185	28892062	Body mass index	BPTF	rs12602912	6e-12		0.019	[0.013-0.025] unit increase	body mass index
chr17	67873992	67873957	0.902185	30108127	Body mass index	NR	rs12602912	5e-08		0.017	[NR] unit decrease	body mass index
chr17	67873992	67873957	0.902185	25854761	Psoriasis	BPTF	rs12602912	2e-08	(fixed)	1.0845		psoriasis
chr17	67873992	67873957	0.902185	36376304	Body mass index (MTAG)		rs12602912	2e-15		0.015696	[0.012-0.02] unit increase	body mass index
chr17	67873992	67873957	0.902185	36376304	Triglyceride levels (MTAG)		rs12602912	4e-15		0.024514	[0.018-0.031] unit increase	triglyceride measurement
chr17	67873992	67873957	0.902185	36581621	Body mass index		rs12602912	2e-23		0.0166	[0.013-0.02] unit decrease	body mass index
chr17	67873992	67873957	0.902185	39349817	Metabolic syndrome		rs12602912	2e-37		0.0200496	[0.017-0.023] unit decrease	metabolic syndrome
chr17	67873992	67873957	0.902185	39375568	Body mass index		rs12602912	2e-15		0.0172	[0.013-0.022] unit decrease	body mass index
chr17	67873992	67878745	0.902133	38200128	Triglyceride to HDL cholesterol ratio		rs12451511	2e-09		0.0285	[0.02-0.037] unit increase	triglyceride:HDL cholesterol ratio
chr17	67873992	67878745	0.902133	38200128	Triglyceride to HDL cholesterol ratio		rs12451511	1e-09		0.0277	[0.02-0.036] unit increase	triglyceride:HDL cholesterol ratio
chr17	67873992	67878745	0.902133	38200128	Triglyceride to HDL cholesterol ratio		rs12451511	2e-16		0.0326	[0.026-0.039] unit increase	triglyceride:HDL cholesterol ratio
chr17	67873992	67879376	0.901157	39294497	Anxiety disorder		rs11867537	4e-09		0.0145557	unit decrease	anxiety disorder
chr17	67873992	67880960	0.829021	37846649	Lung cancer in never smokers		rs72845278	9e-11		1.2	[1.13-1.26]	lung carcinoma
chr17	67873992	67880960	0.829021	38116116	Triglyceride levels		rs72845278	2e-11				triglyceride measurement
chr17	67873992	67884422	0.895038	27863252	Eosinophil counts	BPTF	rs60432162	6e-19		0.0406516	[0.032-0.05] unit increase	eosinophil count
chr17	67873992	67884422	0.895038	27863252	Sum eosinophil basophil counts	BPTF	rs60432162	2e-17		0.0388262	[0.03-0.048] unit increase	basophil count, eosinophil count
chr17	67873992	67884422	0.895038	40195560	Heart failure		rs7214758	2e-13		0.05	[0.037-0.063] unit decrease	heart failure
chr17	67873992	67884422	0.900358	27863252	Eosinophil counts	BPTF	rs60432162	6e-19		0.0406516	[0.032-0.05] unit increase	eosinophil count
chr17	67873992	67884422	0.900358	27863252	Sum eosinophil basophil counts	BPTF	rs60432162	2e-17		0.0388262	[0.03-0.048] unit increase	basophil count, eosinophil count
chr17	67873992	67884422	0.900358	40195560	Heart failure		rs7214758	2e-13		0.05	[0.037-0.063] unit decrease	heart failure
chr17	67873992	67884422	0.895464	27863252	Eosinophil counts	BPTF	rs60432162	6e-19		0.0406516	[0.032-0.05] unit increase	eosinophil count
chr17	67873992	67884422	0.895464	27863252	Eosinophil counts	BPTF	rs60432162	6e-19		0.0406516	[0.032-0.05] unit increase	eosinophil count
chr17	67873992	67884422	0.895464	27863252	Sum eosinophil basophil counts	BPTF	rs60432162	2e-17		0.0388262	[0.03-0.048] unit increase	basophil count, eosinophil count
chr17	67873992	67884422	0.895464	27863252	Sum eosinophil basophil counts	BPTF	rs60432162	2e-17		0.0388262	[0.03-0.048] unit increase	basophil count, eosinophil count
chr17	67873992	67884422	0.895464	40195560	Heart failure		rs7214758	2e-13		0.05	[0.037-0.063] unit decrease	heart failure
chr17	67873992	67884422	0.895464	40195560	Heart failure		rs7214758	2e-13		0.05	[0.037-0.063] unit decrease	heart failure
chr17	67873992	67884422	0.900358	27863252	Eosinophil counts	BPTF	rs60432162	6e-19		0.0406516	[0.032-0.05] unit increase	eosinophil count
chr17	67873992	67884422	0.900358	27863252	Eosinophil counts	BPTF	rs60432162	6e-19		0.0406516	[0.032-0.05] unit increase	eosinophil count
chr17	67873992	67884422	0.900358	27863252	Sum eosinophil basophil counts	BPTF	rs60432162	2e-17		0.0388262	[0.03-0.048] unit increase	basophil count, eosinophil count
chr17	67873992	67884422	0.900358	27863252	Sum eosinophil basophil counts	BPTF	rs60432162	2e-17		0.0388262	[0.03-0.048] unit increase	basophil count, eosinophil count
chr17	67873992	67884422	0.900358	40195560	Heart failure		rs7214758	2e-13		0.05	[0.037-0.063] unit decrease	heart failure
chr17	67873992	67884422	0.900358	40195560	Heart failure		rs7214758	2e-13		0.05	[0.037-0.063] unit decrease	heart failure
chr17	67873992	67884422	0.895464	27863252	Eosinophil counts	BPTF	rs60432162	6e-19		0.0406516	[0.032-0.05] unit increase	eosinophil count
chr17	67873992	67884422	0.895464	27863252	Eosinophil counts	BPTF	rs60432162	6e-19		0.0406516	[0.032-0.05] unit increase	eosinophil count
chr17	67873992	67884422	0.895464	27863252	Sum eosinophil basophil counts	BPTF	rs60432162	2e-17		0.0388262	[0.03-0.048] unit increase	basophil count, eosinophil count
chr17	67873992	67884422	0.895464	27863252	Sum eosinophil basophil counts	BPTF	rs60432162	2e-17		0.0388262	[0.03-0.048] unit increase	basophil count, eosinophil count
chr17	67873992	67884422	0.895464	40195560	Heart failure		rs7214758	2e-13		0.05	[0.037-0.063] unit decrease	heart failure
chr17	67873992	67884422	0.895464	40195560	Heart failure		rs7214758	2e-13		0.05	[0.037-0.063] unit decrease	heart failure
chr17	67873992	67884422	0.900358	27863252	Eosinophil counts	BPTF	rs60432162	6e-19		0.0406516	[0.032-0.05] unit increase	eosinophil count
chr17	67873992	67884422	0.900358	27863252	Eosinophil counts	BPTF	rs60432162	6e-19		0.0406516	[0.032-0.05] unit increase	eosinophil count
chr17	67873992	67884422	0.900358	27863252	Sum eosinophil basophil counts	BPTF	rs60432162	2e-17		0.0388262	[0.03-0.048] unit increase	basophil count, eosinophil count
chr17	67873992	67884422	0.900358	27863252	Sum eosinophil basophil counts	BPTF	rs60432162	2e-17		0.0388262	[0.03-0.048] unit increase	basophil count, eosinophil count
chr17	67873992	67884422	0.900358	40195560	Heart failure		rs7214758	2e-13		0.05	[0.037-0.063] unit decrease	heart failure
chr17	67873992	67884422	0.900358	40195560	Heart failure		rs7214758	2e-13		0.05	[0.037-0.063] unit decrease	heart failure
chr17	67873992	67884422	0.895038	27863252	Eosinophil counts	BPTF	rs60432162	6e-19		0.0406516	[0.032-0.05] unit increase	eosinophil count
chr17	67873992	67884422	0.895038	27863252	Eosinophil counts	BPTF	rs60432162	6e-19		0.0406516	[0.032-0.05] unit increase	eosinophil count
chr17	67873992	67884422	0.895038	27863252	Sum eosinophil basophil counts	BPTF	rs60432162	2e-17		0.0388262	[0.03-0.048] unit increase	basophil count, eosinophil count
chr17	67873992	67884422	0.895038	27863252	Sum eosinophil basophil counts	BPTF	rs60432162	2e-17		0.0388262	[0.03-0.048] unit increase	basophil count, eosinophil count
chr17	67873992	67884422	0.895038	40195560	Heart failure		rs7214758	2e-13		0.05	[0.037-0.063] unit decrease	heart failure
chr17	67873992	67884422	0.895038	40195560	Heart failure		rs7214758	2e-13		0.05	[0.037-0.063] unit decrease	heart failure
chr17	67873992	67884422	0.899769	27863252	Eosinophil counts	BPTF	rs60432162	6e-19		0.0406516	[0.032-0.05] unit increase	eosinophil count
chr17	67873992	67884422	0.899769	27863252	Sum eosinophil basophil counts	BPTF	rs60432162	2e-17		0.0388262	[0.03-0.048] unit increase	basophil count, eosinophil count
chr17	67873992	67884422	0.899769	40195560	Heart failure		rs7214758	2e-13		0.05	[0.037-0.063] unit decrease	heart failure
chr17	67873992	67884422	0.899769	27863252	Eosinophil counts	BPTF	rs60432162	6e-19		0.0406516	[0.032-0.05] unit increase	eosinophil count
chr17	67873992	67884422	0.899769	27863252	Sum eosinophil basophil counts	BPTF	rs60432162	2e-17		0.0388262	[0.03-0.048] unit increase	basophil count, eosinophil count
chr17	67873992	67884422	0.899769	40195560	Heart failure		rs7214758	2e-13		0.05	[0.037-0.063] unit decrease	heart failure
chr17	67873992	67884423	0.902009	38116116	Alanine aminotransferase levels		rs115210018	1e-17				serum alanine aminotransferase amount
chr17	67873992	67884423	0.902009	38116116	Aspartate aminotransferase levels		rs115210018	1e-08				aspartate aminotransferase measurement
chr17	67873992	67892668	0.900743	39024449	Body mass index (BMI, maximum, inv-normal transformed)		rs6504549	2e-14		0.02657	[0.02-0.033] unit decrease	body mass index
chr17	67873992	67892668	0.900743	39024449	Body mass index (BMI, mean, inv-normal transformed)		rs6504549	4e-12		0.0239	[0.017-0.031] unit decrease	body mass index
chr17	67873992	67892668	0.900743	39024449	Weight (maximum, inv-normal transformed)		rs6504549	8e-28		0.03825	[0.031-0.045] unit decrease	body weight
chr17	67873992	67892668	0.900743	39024449	Weight (mean, inv-normal transformed)		rs6504549	2e-15		0.03636	[0.027-0.045] unit decrease	body weight
chr17	67873992	67892668	0.900743	39024449	Weight (mean, inv-normal transformed)		rs6504549	4e-25		0.03573	[0.029-0.042] unit decrease	body weight
chr17	67873992	67896391	0.818494	30275531	HDL cholesterol	BPTF	rs61676547	3e-11		0.0208	[0.015-0.027] mg dl-1 decrease	high density lipoprotein cholesterol measurement
chr17	67873992	67896391	0.818494	30297969	Type 2 diabetes	BPTF	rs61676547	3e-11		1.06	[1.04-1.07]	type 2 diabetes mellitus
chr17	67873992	67896391	0.818494	37704630	Annual healthcare cost		rs61676547	2e-08		0.016152	[0.011-0.022] unit increase	wellbeing measurement
chr17	67873992	67902693	0.891549	22797724	Lung adenocarcinoma	BPTF	rs7216064	7e-11		1.2	[1.13-1.26]	lung adenocarcinoma
chr17	67873992	67902693	0.891549	27501781	EGFR mutation-positive lung adenocarcinoma	BPTF	rs7216064	2e-12		1.27	[1.19-1.35]	lung adenocarcinoma
chr17	67873992	67902693	0.891549	31326317	Lung adenocarcinoma	NR	rs7216064	3e-08	(East Asian)	1.13	[1.08-1.18]	lung adenocarcinoma
chr17	67873992	67925718	0.892488	28892062	Body mass index	BPTF	rs4790981	5e-10	(Japanese)	0.024	[0.016-0.032] unit increase	body mass index
chr17	67873992	67942539	0.877483	34887591	High density lipoprotein cholesterol levels		rs8071463	1e-16				high density lipoprotein cholesterol measurement
chr17	67873992	67944611	0.876786	36333282	Alanine aminotransferase levels		rs6504555	1e-13		0.0232	[0.017-0.029] unit decrease	serum alanine aminotransferase amount
chr17	67873992	67944611	0.876786	36224396	Height		rs6504555	7e-142		0.019	[0.017-0.021] unit increase	body height
chr17	67873992	67951524	0.86251	30535121	Macular thickness	BPTF	rs12449442	7e-12		0.577	[0.41-0.75] unit decrease	macula attribute
chr17	67873992	67951524	0.86251	30595370	Height		rs12449442	6e-17				body height
chr17	67873992	67951524	0.86251	30239722	Waist-hip ratio	NR	rs12449442	3e-16		0.0172	[0.013-0.021] unit increase	waist-hip ratio
chr17	67873992	67951524	0.86251	30239722	Waist-hip ratio		rs12449442	3e-16		0.0172	[0.013-0.021] unit increase	waist-hip ratio
chr17	67873992	67951524	0.86251	30239722	Body mass index		rs12449442	2e-13		0.0149	[0.011-0.019] unit increase	body mass index
chr17	67873992	67951524	0.86251	30239722	Body mass index		rs12449442	2e-13		0.0149	[0.011-0.019] unit increase	body mass index
chr17	67873992	67951524	0.86251	31669095	Waist circumference adjusted for body mass index	NR	rs12449442	8e-11				BMI-adjusted waist circumference
chr17	67873992	67951524	0.86251	36224396	Height		rs12449442	8e-23		0.0246	[0.02-0.029] unit increase	body height
chr17	67873992	67955017	0.889962	34594039	Eosinophil counts		rs4790973	2e-29		0.0228	[0.019-0.027] unit increase	eosinophil count
chr17	67873992	67961452	0.887688	33339817	Triglyceride levels	BPTF	rs9899520	1e-08		0.0267	[0.017-0.036] unit decrease	triglyceride measurement
chr17	67873992	67961452	0.887688	35551307	Type 2 diabetes		rs9899520	4e-10		0.05	[0.034-0.066] unit increase	type 2 diabetes mellitus
chr17	67873992	67961452	0.887688	35551307	Type 2 diabetes		rs9899520	3e-10		1.04	[1.03-1.05]	type 2 diabetes mellitus
chr17	67873992	67964738	0.828552	39024449	Dizziness and giddiness (Light-headedness and vertigo) (PheCode 386.9)		rs59956089	1e-13		0.05645	[0.043-0.07] unit decrease	dizziness
chr17	67873992	67964738	0.828598	39024449	Dizziness and giddiness (Light-headedness and vertigo) (PheCode 386.9)		rs59956089	1e-13		0.05645	[0.043-0.07] unit decrease	dizziness
chr17	67873992	67966122	0.864816	36224396	Height		rs10445361	4e-13		0.0202	[0.015-0.026] unit increase	body height
chr17	67873992	67979269	0.862389	30595370	Eosinophil counts		rs4791212	8e-38				eosinophil count
chr17	67873992	67979269	0.862389	35113692	Posterolateral temporal area		rs4791212	7e-14		0.0593	[0.044-0.075] unit increase	cerebral cortex area attribute
chr17	67873992	67981016	0.863435	31562340	Height	BPTF	rs4790941	7e-11		0.0207193	[0.014-0.027] unit increase	body height
chr17	67873992	67981016	0.863435	31669095	Body mass index	NR	rs4790941	1e-13				body mass index
chr17	67873992	67981016	0.863435	34594039	Weight		rs4790941	4e-16		0.0245567	[0.019-0.03] unit increase	body weight
chr17	67873992	67984173	0.861501	34887591	Triglyceride levels		rs11656743	3e-31		0.0244634	[0.021-0.028] unit decrease	triglyceride measurement
chr17	67873992	67984173	0.861501	34887591	Triglyceride levels		rs11656743	5e-47				triglyceride measurement
chr17	67873992	67986827	0.862154	32665545	Brain morphology (MOSTest)	BPTF, C17orf58, KPNA2	rs62086046	1e-15				brain attribute, neuroimaging measurement
chr17	67873992	67986827	0.862154	32665545	Subcortical volume (MOSTest)	PPIL4, GINM1, KATNA1, LATS1, NUP43, PCMT1, LRP11, RAET1E, RAET1G	rs62086046	7e-11				brain volume, neuroimaging measurement
chr17	67873992	67986827	0.862154	34594039	Body mass index		rs62086046	4e-18		0.0195	[0.015-0.024] unit increase	body mass index
chr17	67873992	67993845	0.831257	30275531	Triglycerides	intergenic	rs7502307	2e-12		0.0244	[0.018-0.031] mg dl-1 decrease	triglyceride measurement
chr17	67873992	67993845	0.831257	34560273	Cortical surface area	NR	rs7502307	1e-17				cerebral cortex area attribute
chr17	67873992	67993845	0.831257	34560273	Cortical thickness	NR	rs7502307	1e-17				cortical thickness
chr17	67873992	67993845	0.831257	34910505	Vertex-wise cortical surface area		rs7502307	4e-41		13.43	z score increase	cerebral cortex area attribute
chr17	67873992	67993845	0.831257	34910505	Vertex-wise cortical thickness		rs7502307	3e-42		13.61	z score increase	cortical thickness
chr17	67873992	67993845	0.831257	34910505	Vertex-wise sulcal depth		rs7502307	3e-76		18.48	z score increase	brain attribute
chr17	67873992	67993845	0.831257	33821002	Brain shape (segment 1)		rs7502307	8e-18				brain attribute
chr17	67873992	67993845	0.831257	35505052	Whole brain restricted directional diffusion (multivariate analysis)		rs7502307	1e-26	(EA)			brain attribute
chr17	67873992	67993845	0.831257	32193382	Coffee consumption (cups per day)		rs7502307	2e-08		0.0148724	[0.0097-0.02] unit decrease	coffee consumption measurement
chr17	67873992	67993845	0.831257	35164939	Brain morphology (MOSTest)		rs7502307	5e-26				neuroimaging measurement
chr17	67873992	67993845	0.831257	39024449	eosinophil (absolute count, maximum, inv-norm transformed)		rs7502307	1e-13		0.02935	[0.022-0.037] unit decrease	eosinophil count
chr17	67873992	67993845	0.831257	39789286	Standing height (UKB data field 50)		rs7502307	3e-21		0.0125416	[0.0097-0.0154] unit increase	body height
chr18	23540905	23494958	0.958103	30643258	Alcohol consumption (drinks per week)	C18orf8	rs303753	4e-08		0.0129246	[0.0083-0.0175] unit decrease	alcohol consumption quality
chr18	23540905	23494958	0.958103	32317632	Leisure sedentary behaviour (television watching)	NR	rs303753	3e-10		0.0144597	[0.01-0.0189] unit decrease	lifestyle measurement
chr18	23540905	23494958	0.958103	32066663	Poultry consumption	TMEM241, RIOK3, C18orf8, NPC1	rs303753	1e-09		0.0158927	[0.011-0.021] unit decrease	diet measurement
chr18	23540905	23494958	0.958103	32888494	Neutrophil count		rs303753	9e-23		0.0230717	[0.018-0.028] unit decrease	neutrophil count
chr18	23540905	23494958	0.958103	32888494	White blood cell count	NR	rs303753	7e-19		0.0208327	[0.016-0.025] unit decrease	leukocyte quantity
chr18	23540905	23494958	0.958103	32888493	Neutrophil count	NR	rs303753	1e-28		0.022761	[0.019-0.027] SD unit decrease	neutrophil count
chr18	23540905	23494958	0.958103	32888493	Neutrophil count	NR	rs303753	1e-25				neutrophil count
chr18	23540905	23494958	0.958103	32888493	White blood cell count	NR	rs303753	2e-23		0.019587	[0.016-0.023] SD unit decrease	myeloid leukocyte count
chr18	23540905	23494958	0.958103	32888493	White blood cell count	NR	rs303753	3e-21				myeloid leukocyte count
chr18	23540905	23494958	0.958103	35585065	F-strong vegetable liking (derived food-liking factor)		rs303753	1e-08		0.05806	[0.038-0.078] unit decrease	taste liking measurement
chr18	23540905	23494958	0.958103	32193382	Principal component-derived dietary pattern 7		rs303753	1e-18		0.0276422	[0.022-0.034] unit decrease	diet measurement
chr18	23540905	23494958	0.958103	36477530	Drinks per week		rs303753	1e-11		0.00597	[0.0042-0.0077] unit decrease	alcohol consumption quality
chr18	23540905	23494958	0.958103	39024449	Hemoglobin A1c (HbA1c, maximum, inv-norm transformed)		rs303753	4e-12		0.02535	[0.018-0.033] unit decrease	HbA1c measurement
chr18	23540905	23498615	0.962193	35585065	F-meat liking (derived food-liking factor)		rs8083301	6e-10		0.07759	[0.053-0.102] unit decrease	taste liking measurement
chr18	23540905	23498615	0.962193	35585065	Roast chicken liking		rs8083301	2e-13		0.05459	[0.04-0.069] unit decrease	taste liking measurement
chr18	23540905	23498615	0.962193	39789286	Neutrophill count (UKB data field 30140)		rs8083301	1e-11		0.0135606	[0.0094-0.0177] unit increase	neutrophil count
chr18	23540905	23498615	0.962126	35585065	F-meat liking (derived food-liking factor)		rs8083301	6e-10		0.07759	[0.053-0.102] unit decrease	taste liking measurement
chr18	23540905	23498615	0.962126	35585065	Roast chicken liking		rs8083301	2e-13		0.05459	[0.04-0.069] unit decrease	taste liking measurement
chr18	23540905	23498615	0.962126	39789286	Neutrophill count (UKB data field 30140)		rs8083301	1e-11		0.0135606	[0.0094-0.0177] unit increase	neutrophil count
chr18	23540905	23498752	0.987306	36653479	Medication use for hypertension (number of purchases)		rs303757	8e-12		0.010197	[0.0073-0.0131] unit increase	Antihypertensive use measurement
chr18	23540905	23502353	0.986791	35585065	Chicken liking		rs303762	1e-14		0.028993	[0.022-0.036] unit increase	taste liking measurement
chr18	23540905	23503774	0.987189	29691431	Hand grip strength	C18orf8	rs303760	2e-08		0.002	[0.0014-0.0026] unit decrease	grip strength measurement
chr18	23540905	23503774	0.987189	32541925	Type 2 diabetes	NR	rs303760	2e-14		0.0334	[0.025-0.042] unit decrease	type 2 diabetes mellitus
chr18	23540905	23503774	0.987189	32541925	Type 2 diabetes	NR	rs303760	1e-12		0.0342	[0.025-0.044] unit decrease	type 2 diabetes mellitus
chr18	23540905	23503774	0.987189	34855049	Lifetime smoking (without educational attainment)		rs303760	2e-08				smoking status measurement
chr18	23540905	23507567	0.98829	32888494	Monocyte percentage of white cells	NPC1, C18orf8	rs891389	1e-11		0.0159311	[0.011-0.021] unit increase	monocyte percentage of leukocytes
chr18	23540905	23511248	0.990242	39024449	Glucose (fasting status unknown, maximum, inv-norm transformed)		rs8094509	5e-13		0.02267	[0.017-0.029] unit increase	glucose measurement
chr18	23540905	23511248	0.990242	39024449	Glucose (fasting status unknown, mean, inv-norm transformed)		rs8094509	4e-13		0.02375	[0.017-0.03] unit increase	glucose measurement
chr18	23540905	23520540	0.990208	38374256	Type 2 diabetes		rs1788819	4e-19				type 2 diabetes mellitus
chr18	23540905	23521980	0.98983	28892062	Body mass index	C18orf8	rs1788820	1e-09		0.02	[0.014-0.026] unit decrease	body mass index
chr18	23540905	23521980	0.98983	30108127	Body mass index	NR	rs1788820	4e-12		0.02	[NR] unit increase	body mass index
chr18	23540905	23521980	0.98983	31046077	Bitter alcoholic beverage consumption	C18orf8	rs1788820	2e-10		0.0067	[0.0045-0.0089] unit increase	bitter alcoholic beverage consumption measurement
chr18	23540905	23540905	1	39024449	Diabetes mellitus (PheCode 250)		rs1788821	2e-11		0.03637	[0.025-0.047] unit increase	diabetes mellitus
chr18	23540905	23544981	0.997857	29273807	Body mass index	NPC1	rs1788799	1e-17		0.0161	[0.012-0.02] unit increase	body mass index
chr18	23540905	23544981	0.997857	39024449	Type 2 diabetes (PheCode 250.2)		rs1788799	2e-11		0.03668	[0.026-0.048] unit increase	type 2 diabetes mellitus
chr18	23540905	23550670	0.987039	39024449	Hemoglobin A1c (HbA1c, mean, inv-norm transformed)		rs1788763	7e-12		0.02539	[0.018-0.033] unit increase	HbA1c measurement
chr18	23540905	23557478	0.906915	39024449	Body mass index (BMI, maximum, inv-normal transformed)		rs1788760	1e-13		0.02931	[0.022-0.037] unit increase	body mass index
chr18	23540905	23557478	0.906915	39024449	Diabetes mellitus (PheCode 250)		rs1788760	6e-23		0.0404	[0.031-0.05] unit increase	diabetes mellitus
chr18	23540905	23557478	0.906915	39024449	Type 2 diabetes (PheCode 250.2)		rs1788760	7e-24		0.0411	[0.031-0.051] unit increase	type 2 diabetes mellitus
chr18	23540905	23558901	0.987144	30595370	Cardiovascular disease		rs2472610	2e-10				cardiovascular disease
chr18	23540905	23562376	0.98735	39024449	Body mass index (BMI, mean, inv-normal transformed)		rs1788785	4e-14		0.02902	[0.022-0.037] unit increase	body mass index
chr18	23540905	23562376	0.98735	39024449	Body mass index (BMI, minimum, inv-normal transformed)		rs1788785	5e-12		0.02458	[0.018-0.032] unit increase	body mass index
chr18	23540905	23563028	0.987316	37277458	Multi-trait sex score		rs1624695	1e-09				sexual dimorphism measurement
chr18	23540905	23574060	0.987007	36376295	Heart failure		rs1788826	7e-11		0.029533	[0.021-0.038] unit increase	heart failure
chr18	23540905	23574060	0.987007	40195560	Heart failure		rs1788826	4e-14		0.0295	[0.022-0.037] unit decrease	heart failure
chr18	23540905	23579666	0.968267	30696823	Chronotype	NPC1	rs1788784	4e-10		1.02768		chronotype measurement
chr18	23540905	23579666	0.968267	31263887	Mental health study participation (provided email address)	NPC1	rs1788784	1e-10		0.0073076	[0.0051-0.0095] unit increase	health study participation
chr18	23540905	23579666	0.968267	36324656	Risk-taking behavior (multivariate analysis)		rs1788784	3e-10				risk-taking behaviour
chr18	23540905	23579666	0.968267	36477530	Drinks per week		rs1788784	2e-11		0.00637	[0.0045-0.0082] unit increase	alcohol consumption quality
chr18	23540905	23582324	0.888458	36477530	Smoking initiation		rs1429934	8e-16		0.00673	[0.0051-0.0084] unit increase	smoking initiation
chr18	23540905	23582324	0.888458	36477530	Smoking initiation		rs1429934	5e-17		0.00768	[0.0059-0.0095] unit increase	smoking initiation
chr18	23540905	23585199	0.886126	30038396	Educational attainment (years of education)		rs1623003	4e-12	(conditional-joint)	0.0103	[0.0074-0.0132] unit increase	self reported educational attainment
chr18	23540905	23585199	0.886126	36477530	Smoking initiation		rs1623003	2e-16		0.00689	[0.0052-0.0085] unit increase	smoking initiation
chr18	23540905	23585199	0.886126	35915156	Coronary artery disease		rs1623003	2e-08		0.97		coronary artery disease
chr18	37596198	37545899	0.802552	39024449	Anxiety disorder (PheCode 300.1)		rs7506216	7e-13		0.04132	[0.031-0.052] unit decrease	anxiety disorder
chr18	37596198	37545899	0.802552	39024449	Anxiety disorders (PheCode 300)		rs7506216	3e-11		0.03568	[0.026-0.046] unit decrease	anxiety disorder
chr18	37596198	37546745	0.870725	37985818	Lifetime major depressive disorder (AutoComplete Impute)		rs7244667	5e-10		0.0191464	[0.013-0.025] unit increase	major depressive disorder
chr18	37596198	37549113	0.890589	29500382	Feeling guilty	CELF4	rs1557339	4e-10		6.27	z score decrease	guilt measurement
chr18	37596198	37554296	0.890669	37985818	Lifetime major depressive disorder (AutoComplete Impute and observed)		rs12607755	6e-09		0.0166132	[0.011-0.022] unit increase	major depressive disorder
chr18	37596198	37554296	0.890669	39294497	Anxiety disorder		rs12607755	4e-10		0.0147706	unit increase	anxiety disorder
chr18	37596198	37566403	0.833022	29942085	Depressed affect	NR	rs80035064	3e-11		0.01852	[0.013-0.024] unit increase	mood disorder, major depressive disorder
chr18	37596198	37566403	0.833022	30867560	General factor of neuroticism	CELF4	rs80035064	6e-13		0.01248	[0.0091-0.0159] unit increase	neuroticism measurement
chr18	37596198	37567658	0.926455	30643251	Smoking cessation (MTAG)	NR	rs12969480	4e-08		0.00975168	[0.0063-0.0132] unit decrease	smoking cessation
chr18	37596198	37567658	0.926455	38965376	Body size (confirmatory factor analysis Factor 21)		rs12969480	3e-10				size
chr18	37596198	37570563	0.854155	35110524	ICD10 M54: Dorsalgia		rs9953231	3e-09		1.03	[1.02-1.05]	Back pain
chr18	37596198	37574233	0.83369	31844048	Household income (MTAG)	CELF4	rs62081465	3e-09		0.0144732	[0.0097-0.0192] unit decrease	household income
chr18	37596198	37574233	0.83369	36292730	Migraine or type 2 diabetes		rs62081465	3e-08		1.03		migraine disorder, type 2 diabetes mellitus
chr18	37596198	37574517	0.854146	30643256	Life satisfaction	NR	rs12959642	3e-13		0.01165	[0.0085-0.0148] unit decrease	wellbeing measurement
chr18	37596198	37574517	0.854146	30643256	Positive affect	NR	rs12959642	3e-12		0.010844	[0.0078-0.0139] unit decrease	wellbeing measurement
chr18	37596198	37576233	0.833723	30643256	Depressive symptoms	NR	rs7243439	2e-14		0.00919501	[0.0068-0.0116] unit increase	depressive symptom measurement
chr18	37596198	37576233	0.833723	37365406	Personality traits or cognitive traits (multivariate analysis)		rs7243439	4e-25				neuroticism measurement, cognitive function measurement
chr18	37596198	37587255	0.901455	33414549	Noncognitive aspects of educational attainment	NR	rs72893182	4e-17		0.0701309	[0.054-0.086] unit increase	self reported educational attainment
chr18	37596198	37602745	0.878409	29942085	Worry	NR	rs72893199	8e-10		0.01762	[0.012-0.023] unit increase	anxiety
chr18	37596198	37602745	0.878409	29500382	Feeling worry	NR	rs72893199	7e-11		6.525	unit decrease	worry measurement
chr18	37596198	37603311	0.878179	29500382	Feeling miserable	CELF4	rs55731231	2e-10		6.34	z score decrease	feeling miserable measurement
chr18	37596198	37603311	0.878179	29500382	Worry too long after an embarrassing experience	CELF4	rs55731231	4e-11		6.6	z score decrease	worry measurement
chr18	37596198	37605895	0.937807	29255261	Neuroticism	intergenic	rs4799461	1e-21		9.563	unit increase	neuroticism measurement
chr18	37596198	37605895	0.937807	29942085	Neuroticism	NR	rs4799461	3e-21		9.45	z score increase	neuroticism measurement
chr18	37596198	37605895	0.937807	31761296	Appendicular lean mass	NR	rs4799461	7e-11		0.0525551	[0.037-0.068] unit increase	appendicular lean mass
chr18	53209048	53044061	0.809199	29326435	Intelligence (MTAG)	DCC	rs7506451	3e-10		0.0192932	[0.013-0.025] unit decrease	intelligence
chr18	53209048	53088362	0.82526	29292387	Depressive symptoms	NR	rs11663393	6e-09		0.0139	[0.0092-0.0186] unit decrease	depressive symptom measurement
chr18	53209048	53088362	0.82526	29700475	Depression	DCC, MIR4528	rs11663393	2e-08		1.03	[1.02-1.04]	major depressive disorder
chr18	53209048	53088362	0.82526	29942085	Depressed affect	NR	rs11663393	7e-09		0.01346	[0.0089-0.018] unit increase	mood disorder, major depressive disorder
chr18	53209048	53088362	0.82526	31926635	Bipolar disorder or major depressive disorder	NR	rs11663393	2e-10		1.03	[1.02-1.04]	bipolar disorder, major depressive disorder
chr18	53209048	53088362	0.82526	38177345	Major depressive disorder (broad)		rs11663393	1e-12		0.0222	[0.016-0.028] unit increase	major depressive disorder
chr18	53209048	53108749	0.986026	29500382	Feeling miserable	NR	rs11659803	5e-08		5.47	z score increase	feeling miserable measurement
chr18	53209048	53108749	0.986026	35835914	Insomnia		rs11659803	9e-10		0.007	[0.005-0.009] unit increase	insomnia
chr18	53209048	53183611	0.981253	35181757	Post-traumatic stress disorder (mental health questionnaire or predicted)		rs17408393	4e-08		0.0112605	[0.0072-0.0153] unit decrease	post-traumatic stress disorder
chr18	53209048	53183611	0.981253	39294497	Anxiety disorder		rs17408393	3e-11		0.0138603	unit decrease	anxiety disorder
chr18	53209048	53185140	0.883519	30038396	Educational attainment (years of education)		rs12959099	2e-20	(conditional-joint)	0.0132	[0.01-0.016] unit increase	self reported educational attainment
chr18	53209048	53202617	0.822694	38965376	Inflammatory markers and poor diet (confirmatory factor analysis Factor 30)		rs11662175	6e-09				inflammatory biomarker measurement, diet measurement
chr18	53209048	53204154	0.947701	36477530	Drinks per week		rs62099234	5e-14		0.00632	[0.0047-0.008] unit decrease	alcohol consumption quality
chr18	53209048	53204685	0.948027	36477530	Drinks per week		rs62099236	1e-13		0.00679	[0.005-0.0086] unit decrease	alcohol consumption quality
chr18	53209048	53204685	0.948027	36477530	Drinks per week		rs62099236	4e-14		0.00633	[0.0047-0.008] unit decrease	alcohol consumption quality
chr18	53209048	53205432	0.948024	30718901	Depression	NR	rs7227069	2e-28		1.024	[1.02-1.029]	major depressive disorder
chr18	53209048	53205432	0.948024	34924174	Depression		rs7227069	3e-12		0.0097	unit increase	major depressive disorder
chr18	53209048	53205432	0.948024	36477530	Drinks per week		rs7227069	5e-14		0.00632	[0.0047-0.008] unit decrease	alcohol consumption quality
chr18	53209048	53209048	1	27225129	Educational attainment (years of education)	NR	rs62100765	1e-10		0.0145547	NR unit decrease	self reported educational attainment
chr18	53209048	53209048	1	31844048	Household income (MTAG)	DCC	rs62100765	8e-14		0.015524	[0.011-0.02] unit decrease	household income
chr18	53209048	53211669	0.995075	34743297	Alzheimer's disease or educational attainment (pleiotropy)		rs62100767	2e-08		41.1982	z score increase	Alzheimer disease, educational attainment
chr18	53209048	53221586	0.846553	29326435	Intelligence (MTAG)	DCC	rs1367633	2e-08		0.0173549	[0.011-0.023] unit decrease	intelligence
chr18	53209048	53222129	0.892127	29326435	Intelligence (MTAG)	DCC	rs10502966	1e-11		0.0200869	[0.014-0.026] unit increase	intelligence
chr18	53209048	53222129	0.892127	30804565	Insomnia	NR	rs10502966	9e-11		1.0395	[1.03-1.05]	insomnia measurement
chr18	53209048	53222129	0.892127	35835914	Insomnia		rs10502966	2e-09		0.008	[0.006-0.01] unit decrease	insomnia
chr18	53209048	53222129	0.892127	35835914	Insomnia		rs10502966	2e-17		0.008	[0.006-0.01] unit decrease	insomnia
chr18	53209048	53222129	0.892127	30747904	Back pain		rs10502966	5e-08	(EA)	0.03	[0.018-0.042] unit decrease	Back pain
chr18	53209048	53223565	0.854796	31676860	Brain region volumes	NR	rs17488316	4e-11	(right putamen)			brain volume
chr18	53209048	53223565	0.854796	31676860	Brain region volumes	NR	rs17488316	6e-12	(left putamen)			brain volume
chr18	53209048	53226003	0.830463	37426090	Major depressive disorder or severe COVID-19 (pleiotropy)		rs8098405	2e-09				major depressive disorder, COVID-19
chr18	53209048	53226240	0.830462	29942085	Depression	NR	rs8099160	2e-14		7.638	z score increase	major depressive disorder
chr18	53209048	53226240	0.830462	32606422	Depressive symptoms	NR	rs8099160	2e-14				depressive symptom measurement
chr18	53209048	53227723	0.905253	29942086	Intelligence	NR	rs62100775	1e-08		5.708	z-score increase	intelligence
chr18	53209048	53228263	0.859064	27089181	Depression	DCC	rs62100776	1e-08		5.66409	[NR] z score decrease	depressive symptom measurement, major depressive disorder
chr18	53209048	53228263	0.859064	36477530	Drinks per week		rs62100776	9e-13		0.00624	[0.0045-0.0079] unit decrease	alcohol consumption quality
chr18	53209048	53236485	0.887879	38429522	Pain intensity (NRS pain scale 0-11)		rs4456576	4e-10		0.012	[0.0081-0.0159] unit decrease	pain measurement
chr18	53209048	53236485	0.887879	38429522	Pain intensity (NRS pain scale 0-11)		rs4456576	9e-11		0.013	[0.0091-0.0169] unit decrease	pain measurement
chr18	53209048	53236485	0.887879	38429522	Pain intensity (without opioid use disorder)		rs4456576	3e-10		0.012	[0.0081-0.0159] unit decrease	pain measurement
chr18	53209048	53250021	0.952442	33830993	Multisite chronic pain	DCC	rs17410557	1e-11			[NR]	multisite chronic pain
chr18	53209048	53250021	0.952442	34586374	Depression		rs17410557	9e-10		0.0095414	[0.0065-0.0126] unit decrease	major depressive disorder
chr18	53209048	53250021	0.952442	37085903	Irritable bowel syndrome (MTAG)		rs17410557	1e-08		0.009	[0.0051-0.0129] unit decrease	irritable bowel syndrome
chr18	53209048	53250021	0.952442	37219871	General pain factor		rs17410557	4e-08				pain
chr2	31697603	31917451	0.880051	27989323	Interleukin-18 levels	NR	rs11124272	5e-16		0.2118	[0.16-0.26] SD units increase	interleukin 18 measurement
chr2	31697603	32164577	0.802856	27532455	Blood protein levels	NR	rs34197800	3e-10	(IL18)	0.2779	[NR] unit decrease	blood protein amount
chr2	60248374	60243791	0.85194	30038396	Educational attainment (MTAG)	Intergenic	rs359233	3e-08	(MTAG)	0.0075	[0.0048-0.0102] unit increase	self reported educational attainment
chr2	60248374	60243791	0.85194	35361970	Educational attainment		rs359233	3e-21		0.0102384	[0.0081-0.0124] unit increase	educational attainment
chr2	60248374	60244274	0.843588	31669095	Body mass index	NR	rs359234	2e-09				body mass index
chr2	60248374	60248374	1	30643258	General risk tolerance (MTAG)	BCL11A	rs359243	8e-11		0.0079	[0.0055-0.0103] unit decrease	risk-taking behaviour
chr2	60248374	60248374	1	31689377	Lifetime smoking index		rs359243	1e-09		0.013	[0.0091-0.0169] unit decrease	smoking behavior trait
chr2	60248374	60248374	1	34211149	Age at first sexual intercourse	MIR4432HG	rs359243	1e-23		0.0212518	[0.017-0.025] unit increase	age at first sexual intercourse measurement
chr2	60248374	60248374	1	38565336	Attention deficit hyperactivity disorder or risk-taking behavior (pleiotropy)		rs359243	1e-10				attention deficit hyperactivity disorder, risk-taking behaviour
chr2	143500256	143394970	0.861876	27225129	Educational attainment (years of education)	NR	rs17824247	2e-12		0.0158471	NR unit decrease	self reported educational attainment
chr2	143500256	143394970	0.861876	34743297	Alzheimer's disease or educational attainment (pleiotropy)		rs17824247	1e-11		56.8753	z score increase	Alzheimer disease, educational attainment
chr2	143500256	143394970	0.861876	36378351	Intelligence		rs17824247	1e-08				intelligence
chr2	143500256	143492918	0.803958	29326435	Intelligence (MTAG)	ENSG00000257640	rs13428598	4e-13		0.0229939	[0.017-0.029] unit increase	intelligence
chr2	143500256	143492918	0.803958	29844566	General cognitive ability	ENSG00000257640	rs13428598	3e-09		5.939	z-score increase	intelligence
chr2	143500256	143492918	0.803958	30038396	Cognitive performance	Intergenic	rs13428598	1e-11		0.0198	[0.014-0.025] unit increase	cognitive function measurement
chr2	143500256	143492918	0.803958	30038396	Cognitive performance (MTAG)	Intergenic	rs13428598	1e-18	(MTAG)	0.0207	[0.016-0.025] unit increase	cognitive function measurement
chr2	143500256	143492918	0.803958	30038396	Educational attainment (MTAG)	Intergenic	rs13428598	1e-29	(MTAG)	0.0152	[0.013-0.018] unit increase	self reported educational attainment
chr2	143500256	143492918	0.803958	30038396	Highest math class taken (MTAG)	Intergenic	rs13428598	2e-19	(MTAG)	0.0153	[0.012-0.019] unit increase	mathematical ability
chr2	143500256	143492918	0.803958	29520040	Extremely high intelligence	ARHGAP15	rs13428598	5e-09		5.85	NR z-score increase	intelligence
chr2	143500256	143492918	0.803958	30595370	Educational attainment (years of education)		rs13428598	4e-16				self reported educational attainment
chr2	143500256	143492918	0.803958	33414549	Cognitive aspects of educational attainment	NR	rs13428598	2e-11		0.043689	[0.031-0.056] unit decrease	cognitive function measurement, self reported educational attainment
chr2	143500256	143492918	0.803958	33563987	Percentage of invited food questionnaires completed	NR	rs13428598	1e-12		0.65	[0.47-0.83] unit decrease	health study participation
chr2	143500256	143492918	0.803958	32895543	Verbal-numerical reasoning		rs13428598	5e-09				verbal-numerical reasoning measurement
chr2	143500256	143492918	0.803958	39024449	diastolic blood pressure (DBP, mean, inv-normal transformed)		rs13428598	2e-18		0.02589	[0.02-0.032] unit increase	diastolic blood pressure change measurement
chr2	143500256	143492918	0.803958	39715877	CAMSIS occupational score (MTAG)		rs13428598	4e-19		0.0155283	[0.012-0.019] unit increase	socioeconomic status
chr2	143500256	143492918	0.803958	39715877	ISEI occupational score (MTAG)		rs13428598	8e-18		0.0138096	[0.011-0.017] unit increase	socioeconomic status
chr2	143500256	143492918	0.803958	39715877	SIOPS occupational score (MTAG)		rs13428598	1e-17		0.0134362	[0.01-0.017] unit increase	socioeconomic status
chr2	143500256	143500070	0.832194	39294497	Anxiety disorder		rs13409451	2e-08		0.0116857	unit increase	anxiety disorder
chr2	143500256	143500070	0.832194	39024449	diastolic blood pressure (DBP, maximum, inv-normal transformed)		rs13409451	9e-14		0.02183	[0.016-0.028] unit increase	diastolic blood pressure
chr2	143500256	143500070	0.832194	40205036	Osteoarthritis		rs13409451	5e-10		1.01857	[1.01279729784533-1.02437625494624]	osteoarthritis
chr2	143500256	143504088	0.812713	33563987	Acceptance of an invitation to participate in a mental health questionnaire	NR	rs35125029	6e-09		0.97	[0.97, 0.98]	health study participation
chr2	143500256	143505464	0.832071	32066663	Fish- and plant-related diet	ARHGAP15	rs10180461	3e-08		0.0138352	[0.009-0.0187] unit increase	diet measurement
chr2	143500256	143505464	0.832071	34855049	Educational attainment		rs10180461	2e-17				educational attainment
chr2	143500256	143505711	0.831796	28530673	Intelligence	ARHGAP15	rs10191758	3e-09		5.929	z score decrease	intelligence
chr2	143500256	143505711	0.831796	28530673	Intelligence	ARHGAP15	rs10191758	3e-09	(Adults)	5.929	z score decrease	intelligence
chr2	143500256	143505711	0.831796	29186694	Cognitive ability	ENSG00000257640	rs10191758	4e-08		5.506	z score decrease	intelligence
chr2	143500256	143505711	0.831796	29186694	Cognitive ability (MTAG)	ENSG00000257640	rs10191758	2e-14		7.685	z score decrease	intelligence, self reported educational attainment
chr2	143500256	143505711	0.831796	32895543	Cognitive traits (MTAG)		rs10191758	2e-08				cognitive function measurement
chr2	143500256	143512879	0.817674	29942086	Intelligence	NR	rs10204230	6e-09		5.807	z-score decrease	intelligence
chr2	143500256	143512879	0.817674	32066663	Fruit consumption	ARHGAP15	rs10204230	9e-10		0.0149402	[0.01-0.02] unit increase	diet measurement
chr2	143500256	143514581	0.821698	39789286	CRH protein levels		rs4561605	9e-30		0.0567276	[0.046-0.067] unit increase	corticoliberin measurement
chr2	161009993	161009390	0.94191	30038396	Self-reported math ability (MTAG)	Intergenic	rs11897383	5e-09	(MTAG)	0.0128	[0.0085-0.0171] unit increase	mathematical ability
chr2	161009993	161009487	0.942104	35361970	Educational attainment		rs57761252	5e-21		0.0121112	[0.0096-0.0146] unit increase	educational attainment
chr2	161009993	161009993	1	30038396	Educational attainment (years of education)		rs62194170	2e-10		0.0111	[0.0078-0.0144] unit increase	self reported educational attainment
chr2	161009993	161009993	1	30038396	Cognitive performance (MTAG)	Intergenic	rs62194170	5e-08	(MTAG)	0.0156	[0.0099-0.0213] unit increase	cognitive function measurement
chr3	49878073	49860397	0.93142	31900758	C-reactive protein levels	NR	rs2681780	2e-23		0.0200158	[0.016-0.024] unit decrease	C-reactive protein measurement
chr3	49878073	49860397	0.93142	39242605	Cognitive processing accuracy		rs2681780	5e-14				cognitive function measurement
chr3	49878073	49860567	0.929806	27798627	Age at first birth	CAMKV, HYAL3, RBM6, RNF123, RBM5, MON1A, U73166.2, MST1R	rs2777888	5e-15		0.106	NR unit increase	age at first birth measurement
chr3	49878073	49860567	0.929806	27798627	Age at first birth	CAMKV, HYAL3, RBM6, RNF123, RBM5, MON1A, U73166.2, MST1R	rs2777888	6e-10		0.095	NR unit increase	age at first birth measurement
chr3	49878073	49860567	0.929806	33510476	Post-traumatic stress disorder symptom severity (re-experiencing)		rs2777888	2e-10		0.0929	[0.064-0.122] unit decrease	post-traumatic stress disorder symptom measurement
chr3	49878073	49860567	0.929806	38538606	Body mass index		rs2777888	3e-39		0.0316048	[0.027-0.036] unit decrease	body mass index
chr3	49878073	49860567	0.929806	38538606	Whole body fat free mass (UKB data field 23101)		rs2777888	1e-18		0.0116099	[0.009-0.0142] unit decrease	lean body mass
chr3	49878073	49860567	0.929806	38538606	Whole body fat mass (UKB data field 23100)		rs2777888	6e-30		0.0268935	[0.022-0.032] unit decrease	fat pad mass
chr3	49878073	49860840	0.929808	36889626	Body mass index or osteoarthritis (pleiotropy)		rs2681781	7e-52				body mass index, osteoarthritis
chr3	49878073	49860840	0.929808	36889626	Body mass index or spine osteoarthritis (pleiotropy)		rs2681781	2e-49				osteoarthritis, spine, body mass index
chr3	49878073	49865111	0.935223	38429522	Pain intensity (without opioid use disorder)		rs9821675	1e-18		0.04	[0.032-0.048] unit increase	pain measurement
chr3	49878073	49869678	0.958746	29326435	Intelligence (MTAG)	CAMKV	rs6446187	6e-29		0.034259	[0.028-0.04] unit decrease	intelligence
chr3	49878073	49869678	0.958746	36889626	Body mass index or osteoarthritis (pleiotropy)		rs6446187	1e-27				body mass index, osteoarthritis
chr3	49878073	49869678	0.958746	37219871	General pain factor		rs6446187	4e-09				pain
chr3	49878073	49869678	0.958746	39715877	CAMSIS occupational score		rs6446187	3e-29		0.0315964	[0.026-0.037] unit decrease	socioeconomic status
chr3	49878073	49872651	0.958796	38429522	Pain intensity (NRS pain scale 0-11)		rs1317154	1e-20		0.043	[0.033-0.053] unit decrease	pain measurement
chr3	49878073	49876964	0.808501	27225129	Educational attainment (college completion)	NR	rs11712056	2e-16		1.05001	[NR]	self reported educational attainment
chr3	49878073	49876964	0.808501	30038396	Educational attainment (years of education)		rs11712056	2e-26	(conditional-joint)	0.0169	[0.014-0.02] unit increase	self reported educational attainment
chr3	49878073	49876964	0.808501	29970889	Regular attendance at a gym or sports club	BSN, APEH, MST1, RNF123, AMIGO3, GMPPB, IP6K1, CDHR4, FAM212A, UBA7, MIR5193, TRAIP, CAMKV, MST1R, MON1A, RBM6, RBM5, LUST, SEMA3F	rs11712056	6e-10		0.00595134	[0.0041-0.0078] unit increase	social interaction measurement
chr3	49878073	49876964	0.808501	30595370	Morning person		rs11712056	7e-12				chronotype measurement
chr3	49878073	49876964	0.808501	35835914	Insomnia		rs11712056	8e-12		0.008	[0.006-0.01] unit decrease	insomnia
chr3	49878073	49876964	0.808501	36378351	Intelligence		rs11712056	8e-09				intelligence
chr3	49878073	49878073	1	30239722	Body mass index		rs9862795	4e-44		0.0264	[0.023-0.03] unit decrease	body mass index
chr3	49878073	49878073	1	30239722	Body mass index		rs9862795	4e-44		0.0264	[0.023-0.03] unit decrease	body mass index
chr3	49878073	49878073	1	36320039	Age at last live birth		rs9862795	2e-20		0.148	[0.12-0.18] unit decrease	age at last pregnancy measurement
chr3	49878073	49878611	0.999908	34211149	Age at first birth	CAMKV	rs9838987	6e-33		0.1175	[0.098-0.137] unit increase	age at first birth measurement
chr3	49878073	49878611	0.999908	39789286	MZB1 protein levels		rs9838987	3e-12		0.0372639	[0.026-0.049] unit increase	marginal zone B- and B1-cell-specific protein measurement
chr3	49878073	49883138	0.93436	30595370	Body mass index		rs9843653	3e-47				body mass index
chr3	49878073	49883138	0.93436	30593698	Fat-free mass	NR	rs9843653	1e-09		0.13387	[0.091-0.177] unit increase	lean body mass
chr3	49878073	49883138	0.93436	32376654	Adult body size	MST1R	rs9843653	2e-37		0.0175503	[0.015-0.02] unit decrease	body height
chr3	49878073	49883138	0.93436	33980691	Body fat percentage		rs9843653	4e-26		0.016	% increase	body fat percentage
chr3	49878073	49883138	0.93436	33980691	High density lipoprotein cholesterol levels		rs9843653	1e-27		0.019	mmol/L decrease	high density lipoprotein cholesterol measurement
chr3	49878073	49883138	0.93436	33980691	Metabolic biomarkers (multivariate analysis)		rs9843653	4e-29				aspartate aminotransferase measurement, low density lipoprotein triglyceride measurement, serum alanine aminotransferase amount, body fat percentage, high density lipoprotein cholesterol measurement, sex hormone-binding globulin measurement
chr3	49878073	49883138	0.93436	33980691	Sex hormone-binding globulin levels		rs9843653	1e-20		0.017	nmol/L decrease	sex hormone-binding globulin measurement
chr3	49878073	49883138	0.93436	36376304	Body mass index (MTAG)		rs9843653	4e-46		0.02943	[0.025-0.033] unit decrease	body mass index
chr3	49878073	49883138	0.93436	37280435	Body mass index		rs9843653	4e-47		0.0276221	[0.024-0.031] unit decrease	body mass index
chr3	49878073	49883138	0.93436	39134668	Body mass index		rs9843653	2e-42		0.0283874	[0.024-0.032] unit increase	body mass index
chr3	49878073	49883138	0.93436	39789286	Arm fat percentage left (UKB data field 23123)		rs9843653	4e-27		0.0154589	[0.012-0.018] unit increase	body fat percentage
chr3	49878073	49883138	0.93436	39789286	Arm fat percentage right (UKB data field 23119)		rs9843653	1e-26		0.0153662	[0.012-0.018] unit increase	body fat percentage
chr3	49878073	49883138	0.93436	39789286	Body fat percentage (UKB data field 23099)		rs9843653	1e-27		0.0155454	[0.013-0.019] unit increase	body fat percentage
chr3	49878073	49883138	0.93436	39789286	Body mass index (UKB data field 21001)		rs9843653	8e-48		0.0267395	[0.023-0.031] unit increase	body mass index
chr3	49878073	49883138	0.93436	39789286	Hip circumference (UKB data field 49)		rs9843653	2e-19		0.0170558	[0.013-0.021] unit increase	hip circumference
chr3	49878073	49883138	0.93436	39789286	Leg fat percentage left (UKB data field 23115)		rs9843653	4e-33		0.0139988	[0.012-0.016] unit increase	body fat percentage
chr3	49878073	49883138	0.93436	39789286	Leg fat percentage right (UKB data field 23111)		rs9843653	3e-32		0.0138758	[0.011-0.016] unit increase	body fat percentage
chr3	49878073	49883138	0.93436	39789286	Trunk fat mass (UKB data field 23128)		rs9843653	2e-29		0.0211145	[0.017-0.025] unit increase	fat pad mass
chr3	49878073	49883138	0.93436	39789286	Waist circumference (UKB data field 48)		rs9843653	4e-26		0.0176557	[0.014-0.021] unit increase	waist circumference
chr3	49878073	49883138	0.93436	39789286	Weight (UKB data field 21002)		rs9843653	6e-37		0.0205534	[0.017-0.024] unit increase	body weight
chr3	49878073	49883138	0.934296	30595370	Body mass index		rs9843653	3e-47				body mass index
chr3	49878073	49883138	0.934296	30593698	Fat-free mass	NR	rs9843653	1e-09		0.13387	[0.091-0.177] unit increase	lean body mass
chr3	49878073	49883138	0.934296	32376654	Adult body size	MST1R	rs9843653	2e-37		0.0175503	[0.015-0.02] unit decrease	body height
chr3	49878073	49883138	0.934296	33980691	Body fat percentage		rs9843653	4e-26		0.016	% increase	body fat percentage
chr3	49878073	49883138	0.934296	33980691	High density lipoprotein cholesterol levels		rs9843653	1e-27		0.019	mmol/L decrease	high density lipoprotein cholesterol measurement
chr3	49878073	49883138	0.934296	33980691	Metabolic biomarkers (multivariate analysis)		rs9843653	4e-29				aspartate aminotransferase measurement, low density lipoprotein triglyceride measurement, serum alanine aminotransferase amount, body fat percentage, high density lipoprotein cholesterol measurement, sex hormone-binding globulin measurement
chr3	49878073	49883138	0.934296	33980691	Sex hormone-binding globulin levels		rs9843653	1e-20		0.017	nmol/L decrease	sex hormone-binding globulin measurement
chr3	49878073	49883138	0.934296	36376304	Body mass index (MTAG)		rs9843653	4e-46		0.02943	[0.025-0.033] unit decrease	body mass index
chr3	49878073	49883138	0.934296	37280435	Body mass index		rs9843653	4e-47		0.0276221	[0.024-0.031] unit decrease	body mass index
chr3	49878073	49883138	0.934296	39134668	Body mass index		rs9843653	2e-42		0.0283874	[0.024-0.032] unit increase	body mass index
chr3	49878073	49883138	0.934296	39789286	Arm fat percentage left (UKB data field 23123)		rs9843653	4e-27		0.0154589	[0.012-0.018] unit increase	body fat percentage
chr3	49878073	49883138	0.934296	39789286	Arm fat percentage right (UKB data field 23119)		rs9843653	1e-26		0.0153662	[0.012-0.018] unit increase	body fat percentage
chr3	49878073	49883138	0.934296	39789286	Body fat percentage (UKB data field 23099)		rs9843653	1e-27		0.0155454	[0.013-0.019] unit increase	body fat percentage
chr3	49878073	49883138	0.934296	39789286	Body mass index (UKB data field 21001)		rs9843653	8e-48		0.0267395	[0.023-0.031] unit increase	body mass index
chr3	49878073	49883138	0.934296	39789286	Hip circumference (UKB data field 49)		rs9843653	2e-19		0.0170558	[0.013-0.021] unit increase	hip circumference
chr3	49878073	49883138	0.934296	39789286	Leg fat percentage left (UKB data field 23115)		rs9843653	4e-33		0.0139988	[0.012-0.016] unit increase	body fat percentage
chr3	49878073	49883138	0.934296	39789286	Leg fat percentage right (UKB data field 23111)		rs9843653	3e-32		0.0138758	[0.011-0.016] unit increase	body fat percentage
chr3	49878073	49883138	0.934296	39789286	Trunk fat mass (UKB data field 23128)		rs9843653	2e-29		0.0211145	[0.017-0.025] unit increase	fat pad mass
chr3	49878073	49883138	0.934296	39789286	Waist circumference (UKB data field 48)		rs9843653	4e-26		0.0176557	[0.014-0.021] unit increase	waist circumference
chr3	49878073	49883138	0.934296	39789286	Weight (UKB data field 21002)		rs9843653	6e-37		0.0205534	[0.017-0.024] unit increase	body weight
chr3	49878073	49886991	0.905071	39375568	Body mass index		rs11713193	5e-46		0.0262	[0.023-0.03] unit decrease	body mass index
chr3	49878073	49887507	0.905273	36974753	Red meat related metabolomic signature		rs1062633	4e-09		0.02486	unit decrease	metabolite measurement, diet measurement
chr3	49878073	49887507	0.905273	37164063	Corpus callosum volume (MOSTest)		rs1062633	2e-08				corpus callosum volume
chr3	49878073	49892669	0.883688	34594039	Lymphocyte count		rs34713786	2e-14		0.0197	[0.015-0.025] unit increase	lymphocyte count
chr3	49878073	49892669	0.904133	34594039	Lymphocyte count		rs34713786	2e-14		0.0197	[0.015-0.025] unit increase	lymphocyte count
chr3	49878073	49892669	0.827369	34594039	Lymphocyte count		rs34713786	2e-14		0.0197	[0.015-0.025] unit increase	lymphocyte count
chr3	49878073	49892669	0.827369	34594039	Lymphocyte count		rs34713786	2e-14		0.0197	[0.015-0.025] unit increase	lymphocyte count
chr3	49878073	49892669	0.883689	34594039	Lymphocyte count		rs34713786	2e-14		0.0197	[0.015-0.025] unit increase	lymphocyte count
chr3	49878073	49892669	0.883689	34594039	Lymphocyte count		rs34713786	2e-14		0.0197	[0.015-0.025] unit increase	lymphocyte count
chr3	49878073	49892669	0.883688	34594039	Lymphocyte count		rs34713786	2e-14		0.0197	[0.015-0.025] unit increase	lymphocyte count
chr3	49878073	49892669	0.883688	34594039	Lymphocyte count		rs34713786	2e-14		0.0197	[0.015-0.025] unit increase	lymphocyte count
chr3	49878073	49892669	0.885906	34594039	Lymphocyte count		rs34713786	2e-14		0.0197	[0.015-0.025] unit increase	lymphocyte count
chr3	49878073	49892669	0.885906	34594039	Lymphocyte count		rs34713786	2e-14		0.0197	[0.015-0.025] unit increase	lymphocyte count
chr3	49878073	49898669	0.90539	29273807	Body mass index	MST1R, MON1A, SEMA3F, HYAL3	rs2230590	9e-26		0.019	[0.015-0.023] unit increase	body mass index
chr3	49878073	49898669	0.90539	36581621	Body mass index		rs2230590	3e-56		0.0211	[0.019-0.024] unit increase	body mass index
chr3	49878073	49898669	0.90539	39192095	Telomere length (principal component 1)		rs2230590	2e-23		0.0199823	[0.016-0.024] unit increase	chromosome, telomeric region length
chr3	49878073	49904003	0.895186	31844048	Household income	CTD-2330K9.3	rs2280406	3e-10		0.01274	[0.0088-0.0167] unit decrease	household income
chr3	49878073	49904003	0.895186	33128006	Walking pace	MST1R	rs2280406	6e-16		0.0101301	[0.0077-0.0126] unit increase	gait quality
chr3	49878073	49904003	0.895186	34594039	Neutrophil count		rs2280406	1e-09		0.0136	[0.0093-0.0179] unit increase	neutrophil count
chr3	49878073	49904003	0.895186	35459240	C-reactive protein levels		rs2280406	1e-27		0.022	[0.018-0.026] unit increase	C-reactive protein measurement
chr3	49878073	49904003	0.895186	36376304	C-reactive protein levels (MTAG)		rs2280406	1e-32		0.023854	[0.02-0.028] unit increase	C-reactive protein measurement
chr3	49878073	49904003	0.895186	38965376	Educational attainment (confirmatory factor analysis Factor 10)		rs2280406	6e-20				educational attainment
chr3	49878073	49904003	0.895186	39789286	FCAR protein levels		rs2280406	5e-20		0.0415423	[0.032-0.051] unit increase	immunoglobulin alpha fc receptor measurement
chr3	49878073	49912401	0.905345	32231278	Refractive error	LRRC2, TDGF1, PTH1R, CCDC12, NBEAL2, SETD2, KIF9, KLHL18, PTPN23, SCAP, ELP6, PFKFB4, CELSR3, IP6K2, ARIH2, QRICH1, USP4, RHOA, NICN1, DAG1, BSN, MST1, RNF123, IP6K1, CDHR4, UBA7, FAM212A, TRAIP, CAMKV, MST1R, MON1A, RBM6, RBM5, SEMA3F	rs7634084	4e-14				Abnormality of refraction
chr3	49878073	49912401	0.905345	34594039	Body mass index		rs7634084	9e-40		0.0271	[0.023-0.031] unit increase	body mass index
chr3	49878073	49912401	0.905345	34613391	Occupational attainment		rs7634084	4e-21		0.066	[0.052-0.08] unit increase	occupational attainment
chr3	49878073	49913883	0.905282	39715877	SIOPS occupational score		rs9848497	2e-27		0.0297522	[0.025-0.035] unit decrease	socioeconomic status
chr3	49878073	49922955	0.905268	31501611	Predicted visceral adipose tissue	NR	rs62262093	1e-33		0.0299257	[0.025-0.035] unit decrease	visceral adipose tissue quantity
chr3	49878073	49934081	0.819212	28892062	Body mass index	MON1A, RBM6	rs7613875	4e-09		0.016	[0.01-0.022] unit increase	body mass index
chr3	49878073	49934081	0.819212	26426971	Body mass index	DAG1, BSN, IP6K1, RAIP, RBM6, SEMA3F, C3orf45, BSN-AS2, APEH, CDHR4, MST1R, RBM5, GNAT1, IFRD2, MST1, FAM212A, LUST, SLC38A3, HYAL2, RNF123, UBA7, GNAI2, NPRL2	rs7613875	1e-08		0.0158819	unit increase	body mass index
chr3	49878073	49934081	0.819212	30108127	Body mass index	NR	rs7613875	7e-14		0.02	[NR] unit decrease	body mass index
chr3	49878073	49934081	0.819212	31527586	Gastroesophageal reflux disease	RBM6, MON1A	rs7613875	3e-08		1.03169	[1.02-1.04]	gastroesophageal reflux disease
chr3	49878073	49934081	0.819212	37277458	Multi-trait sex score		rs7613875	1e-11				sexual dimorphism measurement
chr3	49878073	49934081	0.819212	38335777	Occupational creativity		rs7613875	9e-19		0.0258	[0.02-0.031] unit increase	creativity measurement
chr3	49878073	49934081	0.819212	39192244	Dental caries		rs7613875	1e-09		6.045	z score increase	dental caries
chr3	49878073	49955758	0.852635	29844566	General cognitive ability	RBM6	rs11130226	3e-13		7.287	z-score increase	intelligence
chr3	49878073	49955886	0.852513	38200128	Triglyceride to HDL cholesterol ratio		rs11130227	4e-09		0.0188	[0.014-0.024] unit increase	triglyceride:HDL cholesterol ratio
chr3	49878073	49955886	0.852513	38538606	Whole body fat free mass (UKB data field 23101)		rs11130227	6e-20		0.0123304	[0.0097-0.015] unit decrease	lean body mass
chr3	49878073	49955886	0.852513	37770476	Short sleep duration (<5 hours)		rs11130227	2e-08		0.0375	[0.024-0.051] unit decrease	sleep duration trait
chr3	49878073	49955886	0.841498	38200128	Triglyceride to HDL cholesterol ratio		rs11130227	4e-09		0.0188	[0.014-0.024] unit increase	triglyceride:HDL cholesterol ratio
chr3	49878073	49955886	0.841498	38538606	Whole body fat free mass (UKB data field 23101)		rs11130227	6e-20		0.0123304	[0.0097-0.015] unit decrease	lean body mass
chr3	49878073	49955886	0.841498	37770476	Short sleep duration (<5 hours)		rs11130227	2e-08		0.0375	[0.024-0.051] unit decrease	sleep duration trait
chr3	49878073	49958085	0.852634	32541925	Type 2 diabetes	NR	rs6792892	1e-14		0.0306	[0.023-0.038] unit increase	type 2 diabetes mellitus
chr3	49878073	49958085	0.852634	34594039	HDL cholesterol		rs6792892	4e-28		0.0236	[0.019-0.028] unit decrease	high density lipoprotein cholesterol measurement
chr3	49878073	49958085	0.852634	36376304	High-density lipoprotein levels (MTAG)		rs6792892	3e-26		0.027702	[0.023-0.033] unit increase	high density lipoprotein cholesterol measurement
chr3	49878073	49974107	0.852665	38182794	Basal cell carcinoma		rs11130229	1e-08		0.9595		basal cell carcinoma
chr3	49878073	49974107	0.852665	38182794	Basal cell carcinoma		rs11130229	9e-09		0.9596		basal cell carcinoma
chr3	49878073	49986605	0.849479	30275531	HDL cholesterol	RBM6	rs111439884	3e-16		0.0221	[0.017-0.027] mg dl-1 increase	high density lipoprotein cholesterol measurement
chr3	49878073	49986605	0.849479	38538606	Whole body fat mass (UKB data field 23100)		rs111439884	1e-27		0.0263165	[0.022-0.031] unit decrease	fat pad mass
chr3	49878073	49986605	0.849479	39024449	white blood cell count (WBC, mean, inv-norm transformed)		rs111439884	4e-16		0.02485	[0.019-0.031] unit decrease	leukocyte quantity
chr3	49878073	49987325	0.852876	36778051	Age of onset of adult onset asthma		rs11130234	4e-08		0.035317	[0.023-0.048] unit increase	age of onset of asthma
chr3	49878073	49987325	0.852876	36778051	Age of onset of adult onset asthma		rs11130234	4e-08		0.035317	[0.023-0.048] unit increase	age of onset of asthma
chr3	49878073	49990341	0.852633	39891803	Common executive function		rs2353579	1e-09				executive function measurement
chr3	49878073	49999770	0.838455	35213538	Free cholesterol to total lipids ratio in very large HDL		rs796623870	4e-10		0.024156	[0.017-0.032] unit decrease	free cholesterol:total lipids ratio, high density lipoprotein cholesterol measurement
chr3	49878073	49999770	0.838463	35213538	Free cholesterol to total lipids ratio in very large HDL		rs796623870	4e-10		0.024156	[0.017-0.032] unit decrease	free cholesterol:total lipids ratio, high density lipoprotein cholesterol measurement
chr3	49878073	49999770	0.838437	35213538	Free cholesterol to total lipids ratio in very large HDL		rs796623870	4e-10		0.024156	[0.017-0.032] unit decrease	free cholesterol:total lipids ratio, high density lipoprotein cholesterol measurement
chr3	49878073	49999770	0.838437	35213538	Free cholesterol to total lipids ratio in very large HDL		rs796623870	4e-10		0.024156	[0.017-0.032] unit decrease	free cholesterol:total lipids ratio, high density lipoprotein cholesterol measurement
chr3	49878073	49999770	0.838455	35213538	Free cholesterol to total lipids ratio in very large HDL		rs796623870	4e-10		0.024156	[0.017-0.032] unit decrease	free cholesterol:total lipids ratio, high density lipoprotein cholesterol measurement
chr3	49878073	49999770	0.838455	35213538	Free cholesterol to total lipids ratio in very large HDL		rs796623870	4e-10		0.024156	[0.017-0.032] unit decrease	free cholesterol:total lipids ratio, high density lipoprotein cholesterol measurement
chr3	49878073	49999770	0.838437	35213538	Free cholesterol to total lipids ratio in very large HDL		rs796623870	4e-10		0.024156	[0.017-0.032] unit decrease	free cholesterol:total lipids ratio, high density lipoprotein cholesterol measurement
chr3	49878073	49999770	0.838437	35213538	Free cholesterol to total lipids ratio in very large HDL		rs796623870	4e-10		0.024156	[0.017-0.032] unit decrease	free cholesterol:total lipids ratio, high density lipoprotein cholesterol measurement
chr3	49878073	49999770	0.838455	35213538	Free cholesterol to total lipids ratio in very large HDL		rs796623870	4e-10		0.024156	[0.017-0.032] unit decrease	free cholesterol:total lipids ratio, high density lipoprotein cholesterol measurement
chr3	49878073	49999770	0.838455	35213538	Free cholesterol to total lipids ratio in very large HDL		rs796623870	4e-10		0.024156	[0.017-0.032] unit decrease	free cholesterol:total lipids ratio, high density lipoprotein cholesterol measurement
chr3	49878073	49999770	0.838463	35213538	Free cholesterol to total lipids ratio in very large HDL		rs796623870	4e-10		0.024156	[0.017-0.032] unit decrease	free cholesterol:total lipids ratio, high density lipoprotein cholesterol measurement
chr3	49878073	49999770	0.838463	35213538	Free cholesterol to total lipids ratio in very large HDL		rs796623870	4e-10		0.024156	[0.017-0.032] unit decrease	free cholesterol:total lipids ratio, high density lipoprotein cholesterol measurement
chr3	49878073	50001231	0.852502	34887591	High density lipoprotein cholesterol levels		rs11925192	5e-54				high density lipoprotein cholesterol measurement
chr3	49878073	50002761	0.85248	31374203	Cognitive ability, years of educational attainment or schizophrenia (pleiotropy)	RBM6	rs4688756	2e-17		0.0171518	[0.013-0.021] unit decrease	schizophrenia, intelligence, self reported educational attainment
chr3	49878073	50003880	0.843431	32203549	Apolipoprotein A1 levels	RBM6	rs6765484	4e-25		0.0203492	[0.016-0.024] unit decrease	apolipoprotein A 1 measurement
chr3	49878073	50003880	0.843431	32203549	HDL cholesterol levels	RBM6	rs6765484	7e-32		0.0224418	[0.019-0.026] unit decrease	high density lipoprotein cholesterol measurement
chr3	49878073	50003880	0.843431	39349817	Metabolic syndrome		rs6765484	1e-48		0.0162231	[0.014-0.019] unit increase	metabolic syndrome
chr3	49878073	50011866	0.84267	34887591	High density lipoprotein cholesterol levels		rs7634917	1e-32		0.0219633	[0.019-0.025] unit increase	high density lipoprotein cholesterol measurement
chr3	49878073	50035613	0.85222	39192244	Dental caries		rs66851636	7e-09		5.792	z score increase	dental caries
chr3	49878073	50043488	0.82175	37247657	Idiopathic knee osteoarthritis		rs11434039	1e-14		0.96	[0.94-0.97]	osteoarthritis, knee
chr3	49878073	50070079	0.852636	35764056	Attention deficit hyperactivity disorder or autism spectrum disorder or intelligence (pleiotropy)		rs2240329	2e-27				attention deficit hyperactivity disorder, autism spectrum disorder, intelligence
chr3	49878073	50073847	0.822126	32193382	Principal component-derived dietary pattern 7		rs35212132	4e-18		0.0283887	[0.022-0.035] unit increase	diet measurement
chr3	49878073	50073847	0.821982	32193382	Principal component-derived dietary pattern 7		rs35212132	4e-18		0.0283887	[0.022-0.035] unit increase	diet measurement
chr3	49878073	50073847	0.821931	32193382	Principal component-derived dietary pattern 7		rs35212132	4e-18		0.0283887	[0.022-0.035] unit increase	diet measurement
chr3	49878073	50073847	0.821931	32193382	Principal component-derived dietary pattern 7		rs35212132	4e-18		0.0283887	[0.022-0.035] unit increase	diet measurement
chr3	49878073	50073847	0.822025	32193382	Principal component-derived dietary pattern 7		rs35212132	4e-18		0.0283887	[0.022-0.035] unit increase	diet measurement
chr3	49878073	50073847	0.822025	32193382	Principal component-derived dietary pattern 7		rs35212132	4e-18		0.0283887	[0.022-0.035] unit increase	diet measurement
chr3	49878073	50073847	0.822152	32193382	Principal component-derived dietary pattern 7		rs35212132	4e-18		0.0283887	[0.022-0.035] unit increase	diet measurement
chr3	49878073	50073847	0.822152	32193382	Principal component-derived dietary pattern 7		rs35212132	4e-18		0.0283887	[0.022-0.035] unit increase	diet measurement
chr3	49878073	50073847	0.821931	32193382	Principal component-derived dietary pattern 7		rs35212132	4e-18		0.0283887	[0.022-0.035] unit increase	diet measurement
chr3	49878073	50073847	0.821931	32193382	Principal component-derived dietary pattern 7		rs35212132	4e-18		0.0283887	[0.022-0.035] unit increase	diet measurement
chr3	49878073	50073847	0.822248	32193382	Principal component-derived dietary pattern 7		rs35212132	4e-18		0.0283887	[0.022-0.035] unit increase	diet measurement
chr3	49878073	50073847	0.822248	32193382	Principal component-derived dietary pattern 7		rs35212132	4e-18		0.0283887	[0.022-0.035] unit increase	diet measurement
chr3	49878073	50073847	0.821903	32193382	Principal component-derived dietary pattern 7		rs35212132	4e-18		0.0283887	[0.022-0.035] unit increase	diet measurement
chr3	49878073	50073847	0.821903	32193382	Principal component-derived dietary pattern 7		rs35212132	4e-18		0.0283887	[0.022-0.035] unit increase	diet measurement
chr3	49878073	50073847	0.821886	32193382	Principal component-derived dietary pattern 7		rs35212132	4e-18		0.0283887	[0.022-0.035] unit increase	diet measurement
chr3	49878073	50073847	0.821886	32193382	Principal component-derived dietary pattern 7		rs35212132	4e-18		0.0283887	[0.022-0.035] unit increase	diet measurement
chr3	49878073	50079879	0.823525	29326435	Intelligence (MTAG)	RBM6	rs2624816	1e-25		0.0321458	[0.026-0.038] unit decrease	intelligence
chr3	49878073	50081955	0.816832	31589552	Metabolic syndrome	RBM6	rs537069642	1e-09		0.0418519	[0.028-0.055] unit decrease	metabolic syndrome
chr3	49878073	50081955	0.816832	32888494	Platelet distribution width	RBM6	rs34234656	6e-12		0.0163501	[0.012-0.021] unit increase	platelet component distribution width
chr3	49878073	50081955	0.80791	31589552	Metabolic syndrome	RBM6	rs537069642	1e-09		0.0418519	[0.028-0.055] unit decrease	metabolic syndrome
chr3	49878073	50081955	0.80791	32888494	Platelet distribution width	RBM6	rs34234656	6e-12		0.0163501	[0.012-0.021] unit increase	platelet component distribution width
chr3	49878073	50081955	0.813156	31589552	Metabolic syndrome	RBM6	rs537069642	1e-09		0.0418519	[0.028-0.055] unit decrease	metabolic syndrome
chr3	49878073	50081955	0.813156	31589552	Metabolic syndrome	RBM6	rs537069642	1e-09		0.0418519	[0.028-0.055] unit decrease	metabolic syndrome
chr3	49878073	50081955	0.813156	32888494	Platelet distribution width	RBM6	rs34234656	6e-12		0.0163501	[0.012-0.021] unit increase	platelet component distribution width
chr3	49878073	50081955	0.813156	32888494	Platelet distribution width	RBM6	rs34234656	6e-12		0.0163501	[0.012-0.021] unit increase	platelet component distribution width
chr3	49878073	50081955	0.816832	31589552	Metabolic syndrome	RBM6	rs537069642	1e-09		0.0418519	[0.028-0.055] unit decrease	metabolic syndrome
chr3	49878073	50081955	0.816832	31589552	Metabolic syndrome	RBM6	rs537069642	1e-09		0.0418519	[0.028-0.055] unit decrease	metabolic syndrome
chr3	49878073	50081955	0.816832	32888494	Platelet distribution width	RBM6	rs34234656	6e-12		0.0163501	[0.012-0.021] unit increase	platelet component distribution width
chr3	49878073	50081955	0.816832	32888494	Platelet distribution width	RBM6	rs34234656	6e-12		0.0163501	[0.012-0.021] unit increase	platelet component distribution width
chr3	49878073	50081955	0.816132	31589552	Metabolic syndrome	RBM6	rs537069642	1e-09		0.0418519	[0.028-0.055] unit decrease	metabolic syndrome
chr3	49878073	50081955	0.816132	31589552	Metabolic syndrome	RBM6	rs537069642	1e-09		0.0418519	[0.028-0.055] unit decrease	metabolic syndrome
chr3	49878073	50081955	0.816132	32888494	Platelet distribution width	RBM6	rs34234656	6e-12		0.0163501	[0.012-0.021] unit increase	platelet component distribution width
chr3	49878073	50081955	0.816132	32888494	Platelet distribution width	RBM6	rs34234656	6e-12		0.0163501	[0.012-0.021] unit increase	platelet component distribution width
chr3	49878073	50081955	0.813156	31589552	Metabolic syndrome	RBM6	rs537069642	1e-09		0.0418519	[0.028-0.055] unit decrease	metabolic syndrome
chr3	49878073	50081955	0.813156	31589552	Metabolic syndrome	RBM6	rs537069642	1e-09		0.0418519	[0.028-0.055] unit decrease	metabolic syndrome
chr3	49878073	50081955	0.813156	32888494	Platelet distribution width	RBM6	rs34234656	6e-12		0.0163501	[0.012-0.021] unit increase	platelet component distribution width
chr3	49878073	50081955	0.813156	32888494	Platelet distribution width	RBM6	rs34234656	6e-12		0.0163501	[0.012-0.021] unit increase	platelet component distribution width
chr3	49878073	50081955	0.816832	31589552	Metabolic syndrome	RBM6	rs537069642	1e-09		0.0418519	[0.028-0.055] unit decrease	metabolic syndrome
chr3	49878073	50081955	0.816832	31589552	Metabolic syndrome	RBM6	rs537069642	1e-09		0.0418519	[0.028-0.055] unit decrease	metabolic syndrome
chr3	49878073	50081955	0.816832	32888494	Platelet distribution width	RBM6	rs34234656	6e-12		0.0163501	[0.012-0.021] unit increase	platelet component distribution width
chr3	49878073	50081955	0.816832	32888494	Platelet distribution width	RBM6	rs34234656	6e-12		0.0163501	[0.012-0.021] unit increase	platelet component distribution width
chr3	49878073	50081955	0.805464	31589552	Metabolic syndrome	RBM6	rs537069642	1e-09		0.0418519	[0.028-0.055] unit decrease	metabolic syndrome
chr3	49878073	50081955	0.805464	31589552	Metabolic syndrome	RBM6	rs537069642	1e-09		0.0418519	[0.028-0.055] unit decrease	metabolic syndrome
chr3	49878073	50081955	0.805464	32888494	Platelet distribution width	RBM6	rs34234656	6e-12		0.0163501	[0.012-0.021] unit increase	platelet component distribution width
chr3	49878073	50081955	0.805464	32888494	Platelet distribution width	RBM6	rs34234656	6e-12		0.0163501	[0.012-0.021] unit increase	platelet component distribution width
chr3	49878073	50081955	0.817944	31589552	Metabolic syndrome	RBM6	rs537069642	1e-09		0.0418519	[0.028-0.055] unit decrease	metabolic syndrome
chr3	49878073	50081955	0.817944	31589552	Metabolic syndrome	RBM6	rs537069642	1e-09		0.0418519	[0.028-0.055] unit decrease	metabolic syndrome
chr3	49878073	50081955	0.817944	32888494	Platelet distribution width	RBM6	rs34234656	6e-12		0.0163501	[0.012-0.021] unit increase	platelet component distribution width
chr3	49878073	50081955	0.817944	32888494	Platelet distribution width	RBM6	rs34234656	6e-12		0.0163501	[0.012-0.021] unit increase	platelet component distribution width
chr3	49878073	50085984	0.823668	40262193	Osteoarthritis (MTAG)		rs10049087	6e-11		0.013	[0.0091-0.0169] unit increase	osteoarthritis
chr3	49878073	50091966	0.823425	24097068	HDL cholesterol	RBM5	rs2013208	9e-12		0.025	[NR] unit increase	high density lipoprotein cholesterol measurement
chr3	49878073	50091966	0.823425	28334899	HDL cholesterol levels	RBM5	rs2013208	1e-12	(Trans-ethnic initial)	0.0254	[0.018-0.032] unit increase (EA Beta values)	high density lipoprotein cholesterol measurement
chr3	49878073	50091966	0.823425	29942086	Intelligence	NR	rs2013208	1e-22		9.775	z-score increase	intelligence
chr3	49878073	50091966	0.823425	30670697	HDL cholesterol x physical activity interaction (2df test)	NR	rs2013208	1e-10				HDL cholesterol change measurement, physical activity
chr3	49878073	50091966	0.823425	30698716	HDL cholesterol levels	RBM5	rs2013208	3e-09		0.006516	NR unit increase	high density lipoprotein cholesterol measurement
chr3	49878073	50091966	0.823425	30698716	HDL cholesterol levels in current drinkers	RBM5	rs2013208	5e-10		0.005	NR unit increase	high density lipoprotein cholesterol measurement
chr3	49878073	50091966	0.823425	30698716	HDL cholesterol levels x alcohol consumption (drinkers vs non-drinkers) interaction (2df)	RBM5	rs2013208	4e-12	(EA)			alcohol drinking, high density lipoprotein cholesterol measurement
chr3	49878073	50091966	0.823425	30698716	HDL cholesterol levels x alcohol consumption (drinkers vs non-drinkers) interaction (2df)	RBM5	rs2013208	5e-17				alcohol drinking, high density lipoprotein cholesterol measurement
chr3	49878073	50091966	0.823425	30698716	HDL cholesterol levels x alcohol consumption (regular vs non-regular drinkers) interaction (2df)	RBM5	rs2013208	3e-13	(EA)			alcohol consumption quality, high density lipoprotein cholesterol measurement
chr3	49878073	50091966	0.823425	30698716	HDL cholesterol levels x alcohol consumption (regular vs non-regular drinkers) interaction (2df)	RBM5	rs2013208	3e-17				alcohol consumption quality, high density lipoprotein cholesterol measurement
chr3	49878073	50117556	0.85233	33414549	Cognitive aspects of educational attainment	NR	rs2624825	6e-24		0.0641105	[0.052-0.077] unit decrease	cognitive function measurement, self reported educational attainment
chr3	49878073	50122411	0.820341	34431594	Frailty index	SEMA3F-AS1	rs2071207	1e-08		0.0187	[0.012-0.025] unit increase	frailty measurement
chr3	49878073	50122676	0.852388	30595370	White blood cell count		rs2071206	2e-18				leukocyte quantity
chr3	49878073	50122676	0.852388	38538606	Whole body fat mass (UKB data field 23100)		rs2071206	7e-27		0.0254093	[0.021-0.03] unit decrease	fat pad mass
chr3	49878073	50132282	0.809058	34021172	Hip index	RP11-493K19.3	rs4688686	5e-11		0.0192687	[0.014-0.025] unit increase	BMI-adjusted hip circumference
chr3	49878073	50132282	0.809058	39024449	diastolic blood pressure (DBP, maximum, inv-normal transformed)		rs4688686	2e-14		0.01997	[0.015-0.025] unit increase	diastolic blood pressure
chr3	49878073	50137415	0.805267	35851147	Alzheimer's disease or gastroesophageal reflux disease and/or peptic ulcer disease		rs7642934	3e-08				Alzheimer disease, peptic ulcer disease, Peptic ulcer and gastro-oesophageal reflux disease (GORD) drug use measurement, gastroesophageal reflux disease
chr4	3228683	3240118	0.924952	30038396	Educational attainment (years of education)		rs362307	2e-17		0.0226	[0.017-0.028] unit decrease	self reported educational attainment
chr4	3228683	3240118	0.924952	29500382	Worry too long after an embarrassing experience	HTT	rs362307	9e-10		6.13	z score decrease	worry measurement
chr4	3228683	3240118	0.924952	30643258	Automobile speeding propensity	MSANTD1	rs362307	6e-14		0.0320362	[0.024-0.04] unit decrease	risk-taking behaviour
chr4	3228683	3240118	0.924952	30867560	Worry/vulnerability (special factor of neuroticism)	HTT	rs362307	1e-09		0.0080611	[0.0054-0.0107] unit decrease	worry measurement
chr4	3228683	3240118	0.924952	31501611	Predicted visceral adipose tissue	NR	rs362307	2e-09		0.0286955	[0.019-0.038] unit increase	visceral adipose tissue quantity
chr4	3228683	3240118	0.924952	30297969	Type 2 diabetes	HTT	rs362307	1e-09		1.08	[1.05-1.10]	type 2 diabetes mellitus
chr4	3228683	3240118	0.924952	31844048	Household income (MTAG)	HTT	rs362307	2e-09		0.0235298	[0.016-0.031] unit decrease	household income
chr4	3228683	3240118	0.924952	32541925	Type 2 diabetes	NR	rs362307	3e-08		0.048	[0.031-0.065] unit decrease	type 2 diabetes mellitus
chr4	3228683	3240118	0.924952	32541925	Type 2 diabetes	NR	rs362307	4e-08		0.0499	[0.032-0.068] unit decrease	type 2 diabetes mellitus
chr4	3228683	3240118	0.924952	33128006	Walking pace	HTT	rs362307	1e-09		0.0145722	[0.0099-0.0193] unit increase	gait quality
chr4	3228683	3240118	0.924952	35361970	Educational attainment		rs362307	4e-30		0.0228122	[0.019-0.027] unit decrease	educational attainment
chr4	3228683	3240118	0.924952	34887591	High density lipoprotein cholesterol levels		rs362307	1e-08				high density lipoprotein cholesterol measurement
chr4	3228683	3240118	0.924952	35164939	Brain morphology (MOSTest)		rs362307	1e-11				neuroimaging measurement
chr4	3228683	3240118	0.924952	36477530	Drinks per week		rs362307	1e-29		0.0197	[0.016-0.023] unit decrease	alcohol consumption quality
chr4	3228683	3240118	0.924952	36477530	Drinks per week		rs362307	1e-32		0.0195	[0.016-0.023] unit decrease	alcohol consumption quality
chr4	3228683	3240118	0.924952	39715877	CAMSIS occupational score (MTAG)		rs362307	1e-12		0.0234149	[0.017-0.03] unit decrease	socioeconomic status
chr4	3228683	3240118	0.924952	39715877	ISEI occupational score (MTAG)		rs362307	6e-12		0.0210255	[0.015-0.027] unit decrease	socioeconomic status
chr4	3228683	3240118	0.924952	39715877	SIOPS occupational score (MTAG)		rs362307	3e-12		0.0207888	[0.015-0.027] unit decrease	socioeconomic status
chr4	3228683	3240118	0.924952	38374256	Type 2 diabetes		rs362307	2e-12				type 2 diabetes mellitus
chr4	3228683	3240118	0.924952	39794498	Hepatocyte growth factor levels		rs362307	6e-09		0.0907144	[0.06-0.121] unit increase	hepatocyte growth factor amount
chr4	25407216	25407216	1	29326435	Intelligence (MTAG)	ANAPC4	rs34811474	2e-10		0.0234388	[0.016-0.031] unit increase	intelligence
chr4	25407216	25407216	1	29942086	Intelligence	NR	rs34811474	7e-16		8.068	z-score increase	intelligence
chr4	25407216	25407216	1	29844566	General cognitive ability	ANAPC4	rs34811474	7e-09		5.797	z-score increase	intelligence
chr4	25407216	25407216	1	30108127	Body mass index	NR	rs34811474	2e-09		0.02	[NR] unit increase	body mass index
chr4	25407216	25407216	1	30038396	Educational attainment (years of education)		rs34811474	3e-09		0.0104	[0.0071-0.0137] unit increase	self reported educational attainment
chr4	25407216	25407216	1	30038396	Cognitive performance	Intergenic	rs34811474	1e-15		0.0276	[0.021-0.034] unit increase	cognitive function measurement
chr4	25407216	25407216	1	30038396	Cognitive performance (MTAG)	Intergenic	rs34811474	2e-18	(MTAG)	0.0242	[0.019-0.03] unit increase	cognitive function measurement
chr4	25407216	25407216	1	30038396	Educational attainment (MTAG)	Intergenic	rs34811474	7e-15	(MTAG)	0.0126	[0.0095-0.0157] unit increase	self reported educational attainment
chr4	25407216	25407216	1	30038396	Highest math class taken (MTAG)	Intergenic	rs34811474	1e-13	(MTAG)	0.015	[0.011-0.019] unit increase	mathematical ability
chr4	25407216	25407216	1	30038396	Self-reported math ability (MTAG)	Intergenic	rs34811474	7e-09	(MTAG)	0.0126	[0.0083-0.0169] unit increase	mathematical ability
chr4	25407216	25407216	1	30598549	Heel bone mineral density	ANAPC4	rs34811474	3e-09		0.012939	[0.0087-0.0172] unit increase	heel bone mineral density
chr4	25407216	25407216	1	30573740	Male-pattern baldness	NR	rs34811474	4e-09		0.0214241	[0.014-0.029] unit increase	balding measurement
chr4	25407216	25407216	1	30595370	Body mass index		rs34811474	1e-32				body mass index
chr4	25407216	25407216	1	30595370	Heel bone mineral density		rs34811474	2e-08				heel bone mineral density
chr4	25407216	25407216	1	30595370	Lung function (FVC)		rs34811474	4e-11				vital capacity
chr4	25407216	25407216	1	30595370	White blood cell count		rs34811474	2e-08				leukocyte quantity
chr4	25407216	25407216	1	30664745	Osteoarthritis	NR	rs34811474	2e-09		1.04	[1.03-1.05]	osteoarthritis
chr4	25407216	25407216	1	30595370	Height		rs34811474	6e-18				body height
chr4	25407216	25407216	1	30804565	Snoring	NR	rs34811474	4e-11		1.04167	[1.03-1.05]	snoring measurement
chr4	25407216	25407216	1	29273807	Body mass index	ANAPC4	rs34811474	3e-30		0.0244	[0.02-0.029] unit increase	body mass index
chr4	25407216	25407216	1	31194737	Multisite chronic pain	ANAPC4	rs34811474	3e-11		0.0192	[0.014-0.025] unit increase	multisite chronic pain
chr4	25407216	25407216	1	31501611	Predicted visceral adipose tissue	NR	rs34811474	7e-11		0.0190888	[0.013-0.025] unit decrease	visceral adipose tissue quantity
chr4	25407216	25407216	1	30239722	Body mass index		rs34811474	9e-38		0.0293	[0.025-0.034] unit decrease	body mass index
chr4	25407216	25407216	1	30239722	Body mass index		rs34811474	9e-38		0.0293	[0.025-0.034] unit decrease	body mass index
chr4	25407216	25407216	1	30239722	Body mass index		rs34811474	9e-38		0.0293	[0.025-0.034] unit decrease	body mass index
chr4	25407216	25407216	1	32060260	Snoring	NR	rs34811474	1e-10		0.00799627	[0.0056-0.0104] unit increase	snoring measurement
chr4	25407216	25407216	1	32060260	Snoring	NR	rs34811474	1e-08		0.009192	[0.006-0.0123] unit increase	snoring measurement
chr4	25407216	25407216	1	32317632	Leisure sedentary behaviour (television watching)	NR	rs34811474	2e-09		0.0152829	[0.01-0.02] unit increase	lifestyle measurement
chr4	25407216	25407216	1	33414549	Cognitive aspects of educational attainment	NR	rs34811474	3e-15		0.0604778	[0.045-0.075] unit decrease	cognitive function measurement, self reported educational attainment
chr4	25407216	25407216	1	32376654	Adult body size	ANAPC4	rs34811474	2e-24		0.0165964	[0.013-0.02] unit increase	body height
chr4	25407216	25407216	1	32376654	Body size at age 10	ANAPC4	rs34811474	8e-10		0.0102115	[0.007-0.0135] unit increase	comparative body size at age 10, self-reported
chr4	25407216	25407216	1	32895543	Verbal-numerical reasoning		rs34811474	2e-09				verbal-numerical reasoning measurement
chr4	25407216	25407216	1	33462484	Urate levels	NR	rs34811474	4e-09		0.0167	[0.011-0.022] unit decrease	urate measurement
chr4	25407216	25407216	1	34211149	Age at first sexual intercourse	ANAPC4	rs34811474	1e-10		0.0155497	[0.011-0.02] unit decrease	age at first sexual intercourse measurement
chr4	25407216	25407216	1	34021172	Waist circumference adjusted for body mass index	ANAPC4	rs34811474	1e-09		0.0221804	[0.015-0.029] unit increase	BMI-adjusted waist circumference
chr4	25407216	25407216	1	34594039	Body mass index		rs34811474	1e-31		0.0323	[0.027-0.038] unit decrease	body mass index
chr4	25407216	25407216	1	34594039	Diastolic blood pressure		rs34811474	1e-09		0.0172	[0.012-0.023] unit decrease	diastolic blood pressure
chr4	25407216	25407216	1	34594039	Height		rs34811474	2e-15		0.0156	[0.012-0.02] unit increase	body height
chr4	25407216	25407216	1	34594039	Hemoglobin A1c levels		rs34811474	5e-09		0.0159	[0.011-0.021] unit decrease	hemoglobin A1 measurement
chr4	25407216	25407216	1	34594039	Serum uric acid levels		rs34811474	6e-09		0.014	[0.0093-0.0187] unit decrease	uric acid measurement
chr4	25407216	25407216	1	34594039	Weight		rs34811474	8e-14		0.0182	[0.013-0.023] unit decrease	body weight
chr4	25407216	25407216	1	35181757	Post-traumatic stress disorder (mental health questionnaire or predicted)		rs34811474	5e-08		0.0130906	[0.0084-0.0178] unit decrease	post-traumatic stress disorder
chr4	25407216	25407216	1	32193382	Principal component-derived dietary pattern 9		rs34811474	9e-10		0.0206712	[0.014-0.027] unit decrease	diet measurement
chr4	25407216	25407216	1	35764056	Attention deficit hyperactivity disorder or autism spectrum disorder or intelligence (pleiotropy)		rs34811474	2e-21				attention deficit hyperactivity disorder, autism spectrum disorder, intelligence
chr4	25407216	25407216	1	36376304	Body mass index (MTAG)		rs34811474	4e-36		0.03116	[0.026-0.036] unit decrease	body mass index
chr4	25407216	25407216	1	36376304	C-reactive protein levels (MTAG)		rs34811474	6e-10		0.01503	[0.01-0.02] unit decrease	C-reactive protein measurement
chr4	25407216	25407216	1	36581621	Body mass index		rs34811474	8e-62		0.026	[0.023-0.029] unit increase	body mass index
chr4	25407216	25407216	1	36641522	FEV1		rs34811474	4e-14				forced expiratory volume
chr4	25407216	25407216	1	36641522	FVC		rs34811474	1e-17				vital capacity
chr4	25407216	25407216	1	36889626	Body mass index or osteoarthritis (pleiotropy)		rs34811474	1e-26				body mass index, osteoarthritis
chr4	25407216	25407216	1	36889626	Body mass index or osteoarthritis (pleiotropy)		rs34811474	3e-39				body mass index, osteoarthritis
chr4	25407216	25407216	1	37365406	Personality traits or cognitive traits (multivariate analysis)		rs34811474	2e-13				neuroticism measurement, cognitive function measurement
chr4	25407216	25407216	1	36808568	Headache or HbA1c levels		rs34811474	1e-08		0.99		Headache, HbA1c measurement
chr4	25407216	25407216	1	37280435	Body mass index		rs34811474	3e-35		0.0279282	[0.023-0.032] unit increase	body mass index
chr4	25407216	25407216	1	37280435	Childhood body mass index		rs34811474	1e-09		0.014976	[0.01-0.02] unit increase	body mass index
chr4	25407216	25407216	1	36914875	Lung function (forced vital capacity)		rs34811474	8e-15		7.764	z score increase	vital capacity
chr4	25407216	25407216	1	37081098	COVID-19 vaccination		rs34811474	4e-08		0.0497	[0.032-0.068] unit decrease	vaccination
chr4	25407216	25407216	1	38538606	Body mass index		rs34811474	1e-26		0.0305178	[0.025-0.036] unit decrease	body mass index
chr4	25407216	25407216	1	39134668	Body mass index		rs34811474	2e-31		0.0286654	[0.024-0.033] unit decrease	body mass index
chr4	25407216	25407216	1	39134668	Diastolic blood pressure		rs34811474	2e-10		0.015642	[0.011-0.02] unit decrease	diastolic blood pressure
chr4	25407216	25407216	1	39134668	Height		rs34811474	8e-22		0.0197443	[0.016-0.024] unit increase	body height
chr4	25407216	25407216	1	38965376	BMI and adiposity (confirmatory factor analysis Factor 7)		rs34811474	2e-18				body mass index
chr4	25407216	25407216	1	38965376	Body size (confirmatory factor analysis Factor 21)		rs34811474	3e-11				size
chr4	25407216	25407216	1	39406924	Serum urate levels		rs34811474	5e-10		0.0176	[0.012-0.023] unit decrease	urate measurement
chr4	25407216	25407216	1	39024449	Body mass index (BMI, maximum, inv-normal transformed)		rs34811474	5e-22		0.04524	[0.036-0.054] unit increase	body mass index
chr4	25407216	25407216	1	39024449	Body mass index (BMI, maximum, inv-normal transformed)		rs34811474	5e-53		0.05304	[0.046-0.06] unit increase	body mass index
chr4	25407216	25407216	1	39024449	Body mass index (BMI, mean, inv-normal transformed)		rs34811474	1e-19		0.04188	[0.033-0.051] unit increase	body mass index
chr4	25407216	25407216	1	39024449	Body mass index (BMI, mean, inv-normal transformed)		rs34811474	4e-45		0.04825	[0.042-0.055] unit increase	body mass index
chr4	25407216	25407216	1	39024449	Body mass index (BMI, minimum, inv-normal transformed)		rs34811474	2e-14		0.03252	[0.024-0.041] unit increase	body mass index
chr4	25407216	25407216	1	39024449	Body mass index (BMI, minimum, inv-normal transformed)		rs34811474	1e-27		0.03599	[0.03-0.042] unit increase	body mass index
chr4	25407216	25407216	1	39024449	Height (maximum, inv-normal transformed)		rs34811474	1e-25		0.03424	[0.028-0.041] unit decrease	body height
chr4	25407216	25407216	1	39024449	Obesity (PheCode 278.1)		rs34811474	6e-19		0.04091	[0.03-0.052] unit increase	obesity
chr4	25407216	25407216	1	39024449	Obesity (PheCode 278.1)		rs34811474	3e-12		0.04394	[0.031-0.057] unit increase	obesity
chr4	25407216	25407216	1	39024449	Overweight, obesity and other hyperalimentation (PheCode 278)		rs34811474	4e-17		0.03936	[0.029-0.05] unit increase	overnutrition, obesity
chr4	25407216	25407216	1	39024449	Overweight, obesity and other hyperalimentation (PheCode 278)		rs34811474	8e-12		0.04203	[0.03-0.055] unit increase	overnutrition, obesity
chr4	25407216	25407216	1	39024449	Weight (maximum, inv-normal transformed)		rs34811474	6e-29		0.03795	[0.031-0.045] unit increase	body weight
chr4	25407216	25407216	1	39024449	Weight (mean, inv-normal transformed)		rs34811474	1e-23		0.03384	[0.027-0.04] unit increase	body weight
chr4	25407216	25407216	1	39024449	Weight (minimum, inv-normal transformed)		rs34811474	4e-13		0.02368	[0.017-0.03] unit increase	body weight
chr4	25407216	25407216	1	39024449	What is your weight? (pounds, inv-normal transformed)		rs34811474	2e-11		0.02524	[0.018-0.033] unit increase	body weight
chr4	25407216	25407216	1	39024449	diastolic blood pressure (DBP, maximum, inv-normal transformed)		rs34811474	3e-12		0.02072	[0.015-0.027] unit increase	diastolic blood pressure
chr4	25407216	25407216	1	39024449	heart rate (HR, maximum, inv-normal transformed)		rs34811474	9e-13		0.0217	[0.016-0.028] unit increase	heart rate
chr4	25407216	25407216	1	39024449	heart rate (HR, mean, inv-normal transformed)		rs34811474	3e-12		0.02218	[0.016-0.028] unit increase	heart rate
chr4	25407216	25407216	1	39024449	height (mean, inv-normal transformed)		rs34811474	3e-31		0.03832	[0.032-0.045] unit decrease	body height
chr4	25407216	25407216	1	39024449	height (minimum, inv-normal transformed)		rs34811474	1e-11		0.03402	[0.024-0.044] unit decrease	body height
chr4	25407216	25407216	1	39024449	height (minimum, inv-normal transformed)		rs34811474	2e-32		0.03861	[0.032-0.045] unit decrease	body height
chr4	25407216	25407216	1	39024449	mean corpuscular hemoglobin (MCH, mean, inv-norm transformed)		rs34811474	1e-11		0.02257	[0.016-0.029] unit decrease	mean corpuscular hemoglobin concentration
chr4	25407216	25407216	1	39024449	mean corpuscular hemoglobin (MCH, minimum, inv-norm transformed)		rs34811474	4e-12		0.0231	[0.017-0.03] unit decrease	mean corpuscular hemoglobin concentration
chr4	25407216	25407216	1	39024449	white blood cell count (WBC, maximum, inv-norm transformed)		rs34811474	5e-16		0.02612	[0.02-0.032] unit increase	leukocyte quantity
chr4	25407216	25407216	1	39024449	white blood cell count (WBC, mean, inv-norm transformed)		rs34811474	3e-20		0.03076	[0.024-0.037] unit increase	leukocyte quantity
chr4	25407216	25407216	1	39715877	CAMSIS occupational score (MTAG)		rs34811474	5e-08		0.0113476	[0.0073-0.0154] unit increase	socioeconomic status
chr4	25407216	25407216	1	39715877	ISEI occupational score (MTAG)		rs34811474	2e-08		0.0107089	[0.007-0.0145] unit increase	socioeconomic status
chr4	25407216	25407216	1	39715877	SIOPS occupational score (MTAG)		rs34811474	3e-08		0.0103962	[0.0067-0.0141] unit increase	socioeconomic status
chr4	25407216	25407216	1	38374256	Type 2 diabetes		rs34811474	3e-12				type 2 diabetes mellitus
chr4	25407216	25407216	1	38429522	Pain intensity (NRS pain scale 0-11)		rs34811474	8e-09		0.012	[0.0081-0.0159] unit increase	pain measurement
chr4	25407216	25407216	1	38429522	Pain intensity (NRS pain scale 0-11)		rs34811474	1e-09		0.034	[0.022-0.046] unit decrease	pain measurement
chr4	25407216	25407216	1	38429522	Pain intensity (NRS pain scale 0-11)		rs34811474	4e-09		0.015	[0.011-0.019] unit decrease	pain measurement
chr4	25407216	25407216	1	38429522	Pain intensity (NRS pain scale 0-11)		rs34811474	2e-09		0.032	[0.022-0.042] unit decrease	pain measurement
chr4	25407216	25407216	1	38429522	Pain intensity (without opioid use disorder)		rs34811474	6e-09		0.031	[0.021-0.041] unit decrease	pain measurement
chr4	25407216	25407216	1	38429522	Pain intensity (without opioid use disorder)		rs34811474	2e-08		0.014	[0.01-0.018] unit decrease	pain measurement
chr4	25407216	25407216	1	40195560	Heart failure		rs34811474	6e-15		0.037	[0.028-0.046] unit decrease	heart failure
chr4	25407216	25407216	1	40205036	Osteoarthritis		rs34811474	2e-10		0.977849	[0.971164051383537-0.98457999870206]	osteoarthritis
chr4	25407216	25407216	1	40205036	Osteoarthritis (hip)		rs34811474	6e-10		0.960405	[0.948247470464123-0.97271880744015]	osteoarthritis, hip
chr4	25407216	25407216	1	40205036	Osteoarthritis of the hip or knee		rs34811474	3e-09		0.971319	[0.962035599195871-0.980692644957895]	osteoarthritis, hip, osteoarthritis, knee
chr4	25407216	25407216	1	39789286	Arm fat percentage left (UKB data field 23123)		rs34811474	2e-13		0.0123275	[0.0088-0.0158] unit decrease	body fat percentage
chr4	25407216	25407216	1	39789286	Arm fat percentage right (UKB data field 23119)		rs34811474	2e-14		0.0128254	[0.0093-0.0164] unit decrease	body fat percentage
chr4	25407216	25407216	1	39789286	Body mass index (UKB data field 21001)		rs34811474	4e-31		0.0249242	[0.02-0.029] unit decrease	body mass index
chr4	25407216	25407216	1	39789286	Hip circumference (UKB data field 49)		rs34811474	3e-14		0.0168744	[0.012-0.022] unit decrease	hip circumference
chr4	25407216	25407216	1	39789286	Impedance of arm left (UKB data field 23110)		rs34811474	1e-26		0.0167194	[0.013-0.02] unit increase	Abnormality of the skeletal system
chr4	25407216	25407216	1	39789286	Impedance of arm right (UKB data field 23109)		rs34811474	8e-24		0.0157619	[0.012-0.019] unit increase	Abnormality of the skeletal system
chr4	25407216	25407216	1	39789286	Impedance of whole body (UKB data field 23106)		rs34811474	2e-29		0.0187646	[0.015-0.022] unit increase	Abnormality of the skeletal system
chr4	25407216	25407216	1	39789286	Standing height (UKB data field 50)		rs34811474	4e-24		0.0126596	[0.01-0.0153] unit increase	body height
chr4	25407216	25407216	1	39789286	Weight (UKB data field 21002)		rs34811474	2e-12		0.0133824	[0.0094-0.0174] unit decrease	body weight
chr4	139953606	139937563	0.815255	32193382	Milk type: Skimmed, semi-skimmed or full cream (UKB data field 1418)		rs769668	5e-09		0.013371	[0.0089-0.0178] unit decrease	diet measurement
chr4	139953606	139937563	0.815255	37219871	General pain factor		rs769668	5e-08				pain
chr4	139953606	139941517	0.947098	40155373	Asthma or diverticular disease (MTAG)		rs6536588	3e-08		0.99	[0.99-1.0]	asthma, diverticular disease
chr4	139953606	139941525	0.916893	34594039	Body mass index		rs141468630	3e-11		0.0134	[0.0095-0.0173] unit decrease	body mass index
chr4	139953606	139941525	0.918098	34594039	Body mass index		rs141468630	3e-11		0.0134	[0.0095-0.0173] unit decrease	body mass index
chr4	139953606	139941525	0.913911	34594039	Body mass index		rs141468630	3e-11		0.0134	[0.0095-0.0173] unit decrease	body mass index
chr4	139953606	139941525	0.913911	34594039	Body mass index		rs141468630	3e-11		0.0134	[0.0095-0.0173] unit decrease	body mass index
chr4	139953606	139941525	0.918098	34594039	Body mass index		rs141468630	3e-11		0.0134	[0.0095-0.0173] unit decrease	body mass index
chr4	139953606	139941525	0.918098	34594039	Body mass index		rs141468630	3e-11		0.0134	[0.0095-0.0173] unit decrease	body mass index
chr4	139953606	139941525	0.91701	34594039	Body mass index		rs141468630	3e-11		0.0134	[0.0095-0.0173] unit decrease	body mass index
chr4	139953606	139941525	0.91701	34594039	Body mass index		rs141468630	3e-11		0.0134	[0.0095-0.0173] unit decrease	body mass index
chr4	139953606	139941525	0.913911	34594039	Body mass index		rs141468630	3e-11		0.0134	[0.0095-0.0173] unit decrease	body mass index
chr4	139953606	139941525	0.913911	34594039	Body mass index		rs141468630	3e-11		0.0134	[0.0095-0.0173] unit decrease	body mass index
chr4	139953606	139941525	0.918098	34594039	Body mass index		rs141468630	3e-11		0.0134	[0.0095-0.0173] unit decrease	body mass index
chr4	139953606	139941525	0.918098	34594039	Body mass index		rs141468630	3e-11		0.0134	[0.0095-0.0173] unit decrease	body mass index
chr4	139953606	139941525	0.91369	34594039	Body mass index		rs141468630	3e-11		0.0134	[0.0095-0.0173] unit decrease	body mass index
chr4	139953606	139941525	0.91369	34594039	Body mass index		rs141468630	3e-11		0.0134	[0.0095-0.0173] unit decrease	body mass index
chr4	139953606	139941525	0.918013	34594039	Body mass index		rs141468630	3e-11		0.0134	[0.0095-0.0173] unit decrease	body mass index
chr4	139953606	139941525	0.918013	34594039	Body mass index		rs141468630	3e-11		0.0134	[0.0095-0.0173] unit decrease	body mass index
chr4	139953606	139942211	0.947263	30595370	Body mass index		rs57800857	1e-12				body mass index
chr4	139953606	139942211	0.947263	30239722	Body mass index		rs57800857	3e-15		0.0157	[0.012-0.02] unit increase	body mass index
chr4	139953606	139942211	0.947263	30239722	Body mass index		rs57800857	3e-15		0.0157	[0.012-0.02] unit increase	body mass index
chr4	139953606	139942211	0.947263	31669095	Body mass index	NR	rs57800857	3e-13				body mass index
chr4	139953606	139942211	0.947263	33128006	Walking pace	MAML3	rs57800857	6e-11		0.0085207	[0.006-0.0111] unit decrease	gait quality
chr4	139953606	139942211	0.947263	33980691	Body fat percentage		rs57800857	9e-18		0.013	% increase	body fat percentage
chr4	139953606	139942211	0.947263	33980691	Metabolic biomarkers (multivariate analysis)		rs57800857	7e-12				aspartate aminotransferase measurement, low density lipoprotein triglyceride measurement, serum alanine aminotransferase amount, body fat percentage, high density lipoprotein cholesterol measurement, sex hormone-binding globulin measurement
chr4	139953606	139942211	0.947263	36376304	Body mass index (MTAG)		rs57800857	6e-15		0.016728	[0.013-0.021] unit increase	body mass index
chr4	139953606	139942211	0.947263	37280435	Body mass index		rs57800857	6e-14		0.015274	[0.011-0.019] unit increase	body mass index
chr4	139953606	139942211	0.947263	39789286	Arm fat percentage left (UKB data field 23123)		rs57800857	4e-18		0.0128049	[0.0097-0.0159] unit decrease	body fat percentage
chr4	139953606	139942211	0.947263	39789286	Arm fat percentage right (UKB data field 23119)		rs57800857	2e-16		0.012157	[0.009-0.0153] unit decrease	body fat percentage
chr4	139953606	139942211	0.947263	39789286	Body fat percentage (UKB data field 23099)		rs57800857	1e-18		0.0129272	[0.0098-0.016] unit decrease	body fat percentage
chr4	139953606	139942211	0.947263	39789286	Body mass index (UKB data field 21001)		rs57800857	4e-15		0.0148863	[0.011-0.019] unit decrease	body mass index
chr4	139953606	139942211	0.947263	39789286	Leg fat percentage left (UKB data field 23115)		rs57800857	2e-18		0.0105664	[0.008-0.0131] unit decrease	body fat percentage
chr4	139953606	139942211	0.947263	39789286	Leg fat percentage right (UKB data field 23111)		rs57800857	1e-17		0.0103861	[0.0078-0.013] unit decrease	body fat percentage
chr4	139953606	139942211	0.947263	39789286	Trunk fat mass (UKB data field 23128)		rs57800857	1e-13		0.0143385	[0.01-0.018] unit decrease	fat pad mass
chr4	139953606	139942211	0.947263	39789286	Waist circumference (UKB data field 48)		rs57800857	5e-12		0.0119615	[0.0083-0.0156] unit decrease	waist circumference
chr4	139953606	139942211	0.947195	30595370	Body mass index		rs57800857	1e-12				body mass index
chr4	139953606	139942211	0.947195	30239722	Body mass index		rs57800857	3e-15		0.0157	[0.012-0.02] unit increase	body mass index
chr4	139953606	139942211	0.947195	30239722	Body mass index		rs57800857	3e-15		0.0157	[0.012-0.02] unit increase	body mass index
chr4	139953606	139942211	0.947195	31669095	Body mass index	NR	rs57800857	3e-13				body mass index
chr4	139953606	139942211	0.947195	33128006	Walking pace	MAML3	rs57800857	6e-11		0.0085207	[0.006-0.0111] unit decrease	gait quality
chr4	139953606	139942211	0.947195	33980691	Body fat percentage		rs57800857	9e-18		0.013	% increase	body fat percentage
chr4	139953606	139942211	0.947195	33980691	Metabolic biomarkers (multivariate analysis)		rs57800857	7e-12				aspartate aminotransferase measurement, low density lipoprotein triglyceride measurement, serum alanine aminotransferase amount, body fat percentage, high density lipoprotein cholesterol measurement, sex hormone-binding globulin measurement
chr4	139953606	139942211	0.947195	36376304	Body mass index (MTAG)		rs57800857	6e-15		0.016728	[0.013-0.021] unit increase	body mass index
chr4	139953606	139942211	0.947195	37280435	Body mass index		rs57800857	6e-14		0.015274	[0.011-0.019] unit increase	body mass index
chr4	139953606	139942211	0.947195	39789286	Arm fat percentage left (UKB data field 23123)		rs57800857	4e-18		0.0128049	[0.0097-0.0159] unit decrease	body fat percentage
chr4	139953606	139942211	0.947195	39789286	Arm fat percentage right (UKB data field 23119)		rs57800857	2e-16		0.012157	[0.009-0.0153] unit decrease	body fat percentage
chr4	139953606	139942211	0.947195	39789286	Body fat percentage (UKB data field 23099)		rs57800857	1e-18		0.0129272	[0.0098-0.016] unit decrease	body fat percentage
chr4	139953606	139942211	0.947195	39789286	Body mass index (UKB data field 21001)		rs57800857	4e-15		0.0148863	[0.011-0.019] unit decrease	body mass index
chr4	139953606	139942211	0.947195	39789286	Leg fat percentage left (UKB data field 23115)		rs57800857	2e-18		0.0105664	[0.008-0.0131] unit decrease	body fat percentage
chr4	139953606	139942211	0.947195	39789286	Leg fat percentage right (UKB data field 23111)		rs57800857	1e-17		0.0103861	[0.0078-0.013] unit decrease	body fat percentage
chr4	139953606	139942211	0.947195	39789286	Trunk fat mass (UKB data field 23128)		rs57800857	1e-13		0.0143385	[0.01-0.018] unit decrease	fat pad mass
chr4	139953606	139942211	0.947195	39789286	Waist circumference (UKB data field 48)		rs57800857	5e-12		0.0119615	[0.0083-0.0156] unit decrease	waist circumference
chr4	139953606	139943301	0.947066	39715877	CAMSIS occupational score (MTAG)		rs6852749	1e-09		0.0106276	[0.0072-0.0141] unit increase	socioeconomic status
chr4	139953606	139943301	0.947066	39715877	ISEI occupational score (MTAG)		rs6852749	8e-09		0.00936912	[0.0062-0.0125] unit increase	socioeconomic status
chr4	139953606	139943301	0.947066	39715877	SIOPS occupational score (MTAG)		rs6852749	5e-09		0.00926911	[0.0062-0.0124] unit increase	socioeconomic status
chr4	139953606	139946360	0.946999	39349817	Metabolic syndrome		rs797090	6e-20		0.012157	[0.0096-0.0147] unit increase	metabolic syndrome
chr4	139953606	139946360	0.946999	40155373	Chronic obstructive pulmonary disease or diverticular disease (MTAG)		rs797090	7e-09		0.99	[0.99-1.0]	chronic obstructive pulmonary disease, diverticular disease
chr4	139953606	139947740	0.921872	30038396	Educational attainment (years of education)		rs769662	9e-11	(conditional-joint)	0.0095	[0.0066-0.0124] unit increase	self reported educational attainment
chr4	139953606	139947740	0.921872	31900758	C-reactive protein levels	NR	rs769662	1e-08		0.0121278	[0.008-0.0163] unit increase	C-reactive protein measurement
chr4	139953606	139949361	0.94682	39134668	Body mass index		rs9997448	6e-13		0.0154348	[0.011-0.02] unit decrease	body mass index
chr4	139953606	139951528	0.947056	40195560	Heart failure		rs769658	2e-10		0.0244	[0.017-0.032] unit decrease	heart failure
chr4	139953606	139953606	1	31501611	Predicted visceral adipose tissue	NR	rs809955	7e-10		0.0158426	[0.011-0.021] unit decrease	visceral adipose tissue quantity
chr4	139953606	139953606	1	31527586	Gastroesophageal reflux disease	MAML3, BC040304	rs809955	2e-10		1.03759	[1.0259-1.0491]	gastroesophageal reflux disease
chr4	139953606	139953606	1	30239722	Waist-hip ratio		rs809955	2e-14		0.0155	[0.012-0.019] unit decrease	waist-hip ratio
chr4	139953606	139953606	1	32376654	Adult body size	MAML3	rs809955	1e-12		0.0101003	[0.0073-0.0129] unit increase	body height
chr4	139953606	139953606	1	34211149	Age at first sexual intercourse	MAML3	rs809955	1e-13		0.0156996	[0.011-0.02] unit decrease	age at first sexual intercourse measurement
chr4	139953606	139956505	0.836639	36477530	Smoking initiation		rs769657	1e-38		0.012	[0.01-0.014] unit decrease	smoking initiation
chr4	139953606	139962951	0.836714	39375568	Body mass index		rs769670	4e-13		0.0142	[0.01-0.018] unit increase	body mass index
chr4	139953606	139963569	0.835316	36477530	Age of smoking initiation		rs3106209	4e-10		0.0112	[0.0077-0.0147] unit decrease	age at initiation of smoking
chr4	139953606	139963569	0.835316	40155373	Asthma or gastroesophageal reflux disease (MTAG)		rs3106209	1e-08		0.99	[0.99-1.0]	asthma, gastroesophageal reflux disease
chr4	139953606	139965809	0.835108	30643251	Age of smoking initiation (MTAG)	NR	rs13109980	3e-19		0.0139735	[0.011-0.017] unit increase	smoking initiation
chr4	139953606	139965809	0.835108	30643251	Smoking initiation (ever regular vs never regular)	NR	rs13109980	3e-16		0.0221816	[0.017-0.028] unit decrease	smoking status measurement
chr4	139953606	139965809	0.835108	30643251	Smoking initiation (ever regular vs never regular) (MTAG)	NR	rs13109980	6e-24		0.0116389	[0.0094-0.0139] unit decrease	smoking status measurement
chr4	139953606	139965809	0.835108	34446935	Externalizing behaviour (multivariate analysis)		rs13109980	8e-17		0.01	[0.008-0.012] unit increase	social inhibition quality, attention deficit hyperactivity disorder, substance abuse
chr4	139953606	139965809	0.835108	36376304	C-reactive protein levels (MTAG)		rs13109980	2e-09		0.01291	[0.0087-0.0171] unit decrease	C-reactive protein measurement
chr4	139953606	139965809	0.835108	36581621	Body mass index		rs13109980	3e-13		0.0119	[0.0088-0.015] unit increase	body mass index
chr4	139953606	139965809	0.835108	37069358	Chronic obstructive pulmonary disease liability (machine learning-based score)		rs13109980	4e-08		0.0120751	[0.0077-0.0164] unit increase	chronic obstructive pulmonary disease
chr4	139953606	139972133	0.819097	34594039	Type 2 diabetes		rs56218782	1e-08		0.039	[0.026-0.052] unit decrease	type 2 diabetes mellitus
chr4	139953606	139972133	0.819097	38374256	Type 2 diabetes		rs56218782	6e-12				type 2 diabetes mellitus
chr4	139953606	139979097	0.813161	35459240	C-reactive protein levels		rs72712556	2e-08		0.012	[0.0079-0.0161] unit decrease	C-reactive protein measurement
chr4	139953606	139979097	0.813161	40155373	Chronic obstructive pulmonary disease or gastroesophageal reflux disease (MTAG)		rs72712556	5e-10		0.99	[0.99-0.99]	chronic obstructive pulmonary disease, gastroesophageal reflux disease
chr4	139953606	139982001	0.867791	30038396	Educational attainment (years of education)		rs35319653	8e-16		0.0119	[0.009-0.0148] unit increase	self reported educational attainment
chr4	139953606	139982001	0.867791	35361970	Educational attainment		rs35319653	2e-40		0.0147005	[0.013-0.017] unit increase	educational attainment
chr4	139953606	139985236	0.867686	32541925	Type 2 diabetes	NR	rs12505942	2e-12		0.0294	[0.021-0.038] unit decrease	type 2 diabetes mellitus
chr4	139953606	139985236	0.867686	32541925	Type 2 diabetes	NR	rs12505942	7e-10		0.0298	[0.02-0.039] unit decrease	type 2 diabetes mellitus
chr4	139953606	139987601	0.867583	30643251	Age of smoking initiation	NR	rs13136239	6e-09		0.015	[0.0099-0.0201] unit increase	smoking initiation
chr4	139953606	139987601	0.867583	31194737	Multisite chronic pain	MAML3	rs13136239	4e-08		0.0141	[0.009-0.0192] unit increase	multisite chronic pain
chr5	104676602	104554395	0.834703	34634379	Major depressive disorder or stress-related disorder		rs6867409	6e-09				anxiety, stress-related disorder, major depressive disorder
chr5	104676602	104559401	0.834692	34634379	Major depressive disorder or stress-related disorder		rs4438849	7e-09				anxiety, stress-related disorder, major depressive disorder
chr5	104676602	104563895	0.834552	34634379	Major depressive disorder or stress-related disorder		rs6874138	6e-09				anxiety, stress-related disorder, major depressive disorder
chr5	104676602	104565723	0.834434	34634379	Major depressive disorder or stress-related disorder		rs10059133	5e-09				anxiety, stress-related disorder, major depressive disorder
chr5	104676602	104568065	0.834434	34634379	Major depressive disorder or stress-related disorder		rs12659431	5e-09				anxiety, stress-related disorder, major depressive disorder
chr5	104676602	104568407	0.820205	34159505	Major depressive disorder (MTAG)		rs12658019	5e-12				major depressive disorder
chr5	104676602	104568407	0.820205	34634379	Major depressive disorder or stress-related disorder		rs12658019	4e-09				anxiety, stress-related disorder, major depressive disorder
chr5	104676602	104571636	0.844373	34634379	Major depressive disorder or stress-related disorder		rs7703746	5e-09				anxiety, stress-related disorder, major depressive disorder
chr5	104676602	104603973	0.866308	29292387	Subjective well-being (MTAG)	NR	rs12187898	2e-12		0.0129	[0.0094-0.0164] unit decrease	wellbeing measurement
chr5	104676602	104603973	0.866308	34634379	Major depressive disorder or stress-related disorder		rs12187898	5e-09				anxiety, stress-related disorder, major depressive disorder
chr5	104676602	104604069	0.86616	34634379	Major depressive disorder or stress-related disorder		rs12187903	4e-09				anxiety, stress-related disorder, major depressive disorder
chr5	104676602	104605369	0.875692	34634379	Major depressive disorder or stress-related disorder		rs1363101	4e-09				anxiety, stress-related disorder, major depressive disorder
chr5	104676602	104605369	0.875692	35835914	Insomnia		rs1363101	9e-23		0.009	[0.007-0.011] unit increase	insomnia
chr5	104676602	104605700	0.876055	34634379	Major depressive disorder or stress-related disorder		rs10455065	7e-09				anxiety, stress-related disorder, major depressive disorder
chr5	104676602	104605714	0.87585	34634379	Major depressive disorder or stress-related disorder		rs10455066	6e-09				anxiety, stress-related disorder, major depressive disorder
chr5	104676602	104606092	0.875877	34634379	Major depressive disorder or stress-related disorder		rs2018142	3e-09				anxiety, stress-related disorder, major depressive disorder
chr5	104676602	104655775	0.816996	32606422	Autism spectrum disorder (MTAG)	NR	rs416223	1e-10				autism spectrum disorder
chr5	104676602	104655775	0.816996	34634379	Major depressive disorder or stress-related disorder		rs416223	5e-09				anxiety, stress-related disorder, major depressive disorder
chr5	104676602	104655775	0.816996	39580447	Autism spectrum disorder (MTAG)		rs416223	2e-08				autism spectrum disorder
chr5	104676602	104665051	0.818365	34634379	Major depressive disorder or stress-related disorder		rs325481	8e-09				anxiety, stress-related disorder, major depressive disorder
chr5	104676602	104665051	0.818365	34594039	Body mass index		rs325481	2e-08		0.0109	[0.0072-0.0146] unit decrease	body mass index
chr5	104676602	104665051	0.818365	34594039	HDL cholesterol		rs325481	2e-10		0.0134	[0.0093-0.0175] unit increase	high density lipoprotein cholesterol measurement
chr5	104676602	104665051	0.818365	34594039	Weight		rs325481	3e-10		0.0106	[0.0073-0.0139] unit decrease	body weight
chr5	104676602	104670966	0.81729	32332799	Insomnia	RP11-6N13.1	rs325500	3e-08				insomnia
chr5	104676602	104670966	0.81729	34634379	Major depressive disorder or stress-related disorder		rs325500	7e-09				anxiety, stress-related disorder, major depressive disorder
chr5	104676602	104670966	0.81729	34586374	Depression		rs325500	2e-10		0.0092031	[0.0064-0.012] unit increase	major depressive disorder
chr5	104676602	104671732	0.802528	30643256	Life satisfaction	NR	rs325501	9e-09		0.00845252	[0.0056-0.0113] unit decrease	wellbeing measurement
chr5	104676602	104671732	0.802528	30643256	Positive affect	NR	rs325501	2e-09		0.00767869	[0.0052-0.0102] unit decrease	wellbeing measurement
chr5	104676602	104671732	0.802528	39349817	Metabolic syndrome		rs325501	9e-14		0.00905791	[0.0066-0.0115] unit increase	metabolic syndrome
chr5	104676602	104672432	0.877069	34634379	Major depressive disorder or stress-related disorder		rs325502	2e-09				anxiety, stress-related disorder, major depressive disorder
chr5	104676602	104676602	1	30804558	Autism and major depressive disorder (MTAG)		rs325506	3e-11		0.057	[0.039-0.075] unit increase	autism spectrum disorder, major depressive disorder
chr5	104676602	104676602	1	35717853	Attention deficit hyperactivity disorder or autism spectrum disorder (pleiotropy)		rs325506	2e-08				attention deficit hyperactivity disorder, autism spectrum disorder
chr5	104676602	104676602	1	37945807	Anxiety disorder		rs325506	4e-10		1.068		anxiety disorder
chr5	104676602	104678081	0.878865	34634379	Major depressive disorder		rs21126	4e-10		0.95094	[0.94-0.97]	major depressive disorder
chr5	104676602	104678081	0.878865	34634379	Major depressive disorder or stress-related disorder		rs21126	2e-09				anxiety, stress-related disorder, major depressive disorder
chr5	104676602	104678081	0.878865	32193382	Tea intake (UKB data field 1488)		rs21126	2e-09		0.0127662	[0.0086-0.0169] unit decrease	tea consumption measurement
chr5	104676602	104678081	0.878865	36778051	Age of onset of adult onset asthma		rs21126	5e-09		0.038261	[0.025-0.051] unit decrease	age of onset of asthma
chr5	104676602	104686538	0.889112	31619474	Asthma and major depressive disorder	Intergenic	rs396755	2e-11				asthma, major depressive disorder
chr5	104676602	104698439	0.806987	34634379	Major depressive disorder or stress-related disorder		rs410915	4e-09				anxiety, stress-related disorder, major depressive disorder
chr5	104676602	104707455	0.808551	34634379	Major depressive disorder or stress-related disorder		rs325521	2e-08				anxiety, stress-related disorder, major depressive disorder
chr5	104676602	104707455	0.808551	35835914	Insomnia		rs325521	1e-21		0.011	[0.009-0.013] unit decrease	insomnia
chr5	104676602	104709685	0.809718	34634379	Major depressive disorder or stress-related disorder		rs325523	2e-08				anxiety, stress-related disorder, major depressive disorder
chr5	147056960	147055600	0.835961	31740837	Schizophrenia	NR	rs11958187	9e-09		1.05454	[1.04-1.07]	schizophrenia
chr5	147056960	147056960	1	30038396	Self-reported math ability	Intergenic	rs11167957	4e-08		0.011	[0.0071-0.0149] unit decrease	mathematical ability
chr5	147056960	147056960	1	31972866	Sensitivity to environmental stress and adversity	NR	rs11167957	4e-08		0.01324	NR unit decrease	neuroticism measurement
chr5	147056960	147056960	1	37365406	Personality traits or cognitive traits (multivariate analysis)		rs11167957	3e-08				neuroticism measurement, cognitive function measurement
chr5	147056960	147060244	0.961932	30038396	Self-reported math ability (MTAG)	Intergenic	rs6896858	3e-08	(MTAG)	0.0102	[0.0067-0.0137] unit increase	mathematical ability
chr7	23865825	23871880	0.909956	34380480	Schizophrenia		rs2106747	3e-08		1.05		schizophrenia
chr7	23865825	23875803	0.910045	39753749	Schizophrenia		rs12671584	3e-10				schizophrenia

## Sheet: S5
rsID	category	phenotype	beta	pval	mlogp	phenocode	n_case	n_control	all_inv_var_het_p	fg_af_alt	fg_beta	fg_pval	ukbb_af_alt	ukbb_beta	ukbb_pval	MVP_AFR_af_alt	MVP_AFR_beta	MVP_AFR_pval	MVP_EUR_af_alt	MVP_EUR_beta	MVP_EUR_pval	MVP_HIS_af_alt	MVP_HIS_beta	MVP_HIS_pval
rs1443914	VI Diseases of the nervous system (G6_)	Sleep apnoea	-0.0232	3.63078e-13	12.44	G6_SLEEPAPNO	282098	1236729	0.0322	0.510305	-0.0303	2.33e-06	0.5285	-0.0646	0.000816	0.4194	-0.00797	0.389	0.5191	-0.0198	3.6e-06	0.6117	-0.0402	0.00562
rs1443914	Neurological endpoints	Sleep disorders (combined)	-0.0236	1.47911e-12	11.83	SLEEP	249186	1211093	0.107	0.510347	-0.0282	2.88e-06	0.528286	-0.0572	8.78e-05	0.4192	-0.0139	0.164	0.5191	-0.0198	3.45e-05	0.6122	-0.0178	0.251
rs1443914	XI Diseases of the digestive system (K11_)	Irritable bowel syndrome	-0.03	2.13796e-06	5.67	K11_IBS	57023	1270960	0.0954	0.510233	-0.0475	0.00015	0.527935	-0.0348	0.0003	0.4192	-0.0315	0.252	0.5193	0.0006	0.963	0.6122	-0.0478	0.208
rs1443914	X Diseases of the respiratory system (J10_)	Asthma (more control exclusions)	-0.0167	6.76083e-05	4.17	J10_ASTHMA_EXMORE	144619	1193437	0.978	0.509943	-0.0165	0.0118	0.5287	-0.0203	0.0218	0.4191	-0.0149	0.297	0.5194	-0.0159	0.0573	0.6119	-0.00399	0.874
rs1443914	IV Endocrine, nutritional and metabolic diseases (E4_)	Pure hypercholesterolaemia	-0.0139	0.000186209	3.73	E4_HYPERCHOL	191901	1239391	0.024	0.509979	0.00409	0.584	0.52831	-0.0285	1.82e-05	0.4192	-0.00797	0.546	0.519	-0.0139	0.0326	0.6124	-0.0276	0.204
rs1443914	VII Diseases of the eye and adnexa (H7_)	Other disorders of eyelid	-0.0206	0.000676083	3.17	H7_EYELIDDIS	66153	1421235	0.414	0.510418	-0.0285	0.00593	0.5285	-0.0421	0.0156	0.4193	0.0002	0.994	0.5192	-0.0129	0.152	0.6122	0.002	0.948
rs1443914	XIII Diseases of the musculoskeletal system and connective tissue (M13_)	Cervicalgia	-0.0147	0.000891251	3.05	M13_CERVICALGIA	133419	1220963	0.471	0.510897	-0.0202	0.174	0.5283	-0.0558	0.0636	0.4193	-0.0139	0.183	0.5192	-0.0109	0.0475	0.6128	-0.0325	0.0585
rs1443914	XVIII Symptoms, signs and abnormal clinical and laboratory findings, not elsewhere classified (R18_)	Retention of urine	-0.021	0.001	3	R18_RETEN_URINE	59527	1415783	0.107	0.510167	-0.0311	0.00845	0.5285	-0.0343	0.0233	0.4194	0.0208	0.341	0.5192	-0.0129	0.198	0.6114	-0.0677	0.0521
rs1443914	XIII Diseases of the musculoskeletal system and connective tissue (M13_)	Dorsalgia	-0.0107	0.00104713	2.98	M13_DORSALGIA	423010	998455	0.51	0.510634	-0.0122	0.0273	0.5285	-0.0252	0.0241	0.4195	0.0002	0.986	0.5193	-0.00797	0.108	0.6112	-0.0188	0.22
rs1443914	XIII Diseases of the musculoskeletal system and connective tissue (M13_)	Sciatica+with lumbago	-0.02	0.00107152	2.97	M13_SCIATICA	65925	1234940	0.0473	0.510711	-0.0193	0.0337	0.528983	-0.0408	0.0464				0.5192	-0.0247	0.00972	0.6126	0.0527	0.0614
rs1443914	XIII Diseases of the musculoskeletal system and connective tissue (M13_)	Rheumatism, unspecified	-0.0501	0.00114815	2.94	M13_RHEUMATISM	8833	1200396	0.501	0.510662	-0.0499	0.00725	0.5284	-0.0912	0.0393				0.5192	-0.0247	0.483
rs1443914	VIII Diseases of the ear and mastoid process (H8_)	Sensorineural hearing loss	-0.0133	0.00120226	2.92	H8_HL_SEN_NAS	275957	1150993	0.577	0.510185	-0.0108	0.142	0.528688	-0.0519	0.139	0.4195	-0.0169	0.175	0.5191	-0.0109	0.0585	0.6104	-0.0334	0.0571
rs1443914	X Diseases of the respiratory system (J10_)	Bronchitis, not specified as acute or chronic	-0.0262	0.00144544	2.84	J10_BRONCH	33221	1335455	0.33	0.510639	-0.0439	0.06	0.5287	-0.0925	0.0659	0.4195	-0.000999	0.964	0.5194	-0.0227	0.0259	0.6119	-0.0583	0.0909
rs1443914	VI Diseases of the nervous system (G6_)	Migraine	-0.0153	0.00331131	2.48	G6_MIGRAINE	81917	1331335	0.0948	0.511057	-0.0264	0.00371	0.528615	-0.00544	0.769	0.4195	0.0216	0.171	0.5192	-0.0198	0.0132	0.612	-0.003	0.884
rs1443914	II Neoplasms, from cancer register (ICD-O-3)	Malignant neoplasm of skin, excluding all cancers (controls excluding all cancers)	0.0125	0.0047863	2.32	C3_SKIN_EXALLC	155902	1179554	0.302	0.51025	0.0188	0.0295	0.527828	-0.00236	0.776	0.4193	-0.003	0.946	0.5191	0.0186	0.0064	0.612	0.0298	0.453
rs1443914	X Diseases of the respiratory system (J10_)	Acute sinusitis	-0.014	0.00549541	2.26	J10_SINUSITIS	86773	1283244	0.152	0.510676	-0.00108	0.901	0.528482	-0.0181	0.0726	0.4192	-0.0169	0.328	0.5193	-0.0188	0.0401	0.6119	-0.0779	0.0144
rs1443914	XII Diseases of the skin and subcutaneous tissue (L12_)	Pruritus	-0.0265	0.00645654	2.19	L12_PRURITUS	23399	1431804	0.111	0.510607	-0.0715	0.000848	0.5283	-0.0174	0.708	0.4194	-0.00995	0.644	0.5192	-0.00995	0.477	0.6126	-0.0677	0.0867
rs1443914	IX Diseases of the circulatory system (I9_)	Angina pectoris	-0.0144	0.00794328	2.1	I9_ANGINA	114520	1341912	0.00436	0.51004	-0.00149	0.851	0.5287	-0.0443	2.88e-05				0.5194	-0.002	0.857	0.6125	-0.0469	0.106
rs1443914	XI Diseases of the digestive system (K11_)	Constipation	-0.0113	0.00851138	2.07	K11_CONSTIPATION	138112	1273019	0.248	0.510285	-0.0186	0.00583	0.529	-0.0205	0.1	0.4189	-0.0169	0.168	0.5193	0.0026	0.731	0.6126	-0.002	0.938
rs1443914	IX Diseases of the circulatory system (I9_)	Hypertension, Pulmonary Arterial	-0.066	0.00912011	2.04	I9_HYPTENSPUL	3302	1205457	0.275	0.509728	-0.153	0.0613	0.528901	-0.0295	0.603	0.4194	0.0162	0.79	0.5192	-0.0908	0.00903
rs1443914	Interstitial lung disease endpoints	Gastro-oesophageal reflux disease	-0.00873	0.0120226	1.92	K11_REFLUX	306252	1130488	0.127	0.510427	-0.0226	0.004	0.5286	-0.0128	0.145	0.4188	0.00955	0.314	0.5193	-0.00698	0.173	0.6121	-0.00698	0.645
rs1443914	VII Diseases of the eye and adnexa (H7_)	Keratoconus	-0.0897	0.0123027	1.91	H7_CORNEALDEFORM	1600	1341742	0.538	0.510334	-0.0656	0.17	0.528383	-0.211	0.0876				0.5192	-0.0989	0.0996
rs1443914	XIII Diseases of the musculoskeletal system and connective tissue (M13_)	Spondylosis	-0.0103	0.0128825	1.89	M13_SPONDYLOSIS	145717	1156006	0.381	0.510651	-0.022	0.0149	0.528846	-0.0158	0.0759	0.4192	0.00511	0.671	0.5193	-0.00698	0.292	0.6124	-0.002	0.907
rs1443914	VIII Diseases of the ear and mastoid process (H8_)	Tinnitus	-0.0126	0.0151356	1.82	H8_TINNITUS	111584	1263735	0.0147	0.510163	-0.0324	0.0242	0.528662	-0.0808	0.0325	0.4188	0.0161	0.254	0.5192	-0.00896	0.165	0.6116	-0.045	0.0201
rs1443914	IX Diseases of the circulatory system (I9_)	Aortic aneurysm	-0.0191	0.0158489	1.8	I9_AORTANEUR	39287	1459928	0.0487	0.510138	-0.00797	0.588	0.528424	-0.002	0.935	0.4193	-0.0953	0.000789	0.5191	-0.0198	0.0731	0.6119	0.0413	0.437
rs1443914	VIII Diseases of the ear and mastoid process (H8_)	Vertigo of central origin	0.0926	0.017378	1.76	H8_VERTIGOCENT	1377	929919	0.266	0.510236	0.146	0.0181							0.5191	0.0575	0.251
rs1443914	IX Diseases of the circulatory system (I9_)	Abdominal aortic aneurysm (AAA)	-0.0236	0.0199526	1.7	I9_ABAORTANEUR	24557	1474384	0.208	0.510112	-0.0257	0.24	0.5284	0.00337	0.933	0.4193	-0.0935	0.0091	0.5191	-0.0169	0.182
rs1443914	II Neoplasms, from cancer register (ICD-O-3)	Other malignant neoplasms of skin (=non-melanoma skin cancer), excluding all cancers (controls excluding all cancers)	0.0122	0.0199526	1.7	C3_OTHER_SKIN_EXALLC	113630	1317835	0.512	0.510179	0.0211	0.0248	0.5283	-0.00584	0.639	0.4192	0.0328	0.562	0.5191	0.0122	0.103	0.6118	0.0292	0.502
rs1443914	IV Endocrine, nutritional and metabolic diseases (E4_)	Obesity	-0.00865	0.0213796	1.67	E4_OBESITY	293801	1204307	0.0822	0.510285	-0.00713	0.392	0.5285	-0.0293	0.014	0.4189	0.00894	0.35	0.5191	-0.00797	0.142	0.612	-0.0286	0.0522
rs1443914	IX Diseases of the circulatory system (I9_)	Hypertension	-0.00651	0.0229087	1.64	I9_HYPTENS	700642	819430	0.191	0.510284	-0.00117	0.816	0.5287	-0.0112	0.0641	0.419	-0.0109	0.39	0.5192	-0.00995	0.0322	0.6118	0.0292	0.115
rs1443914	IV Endocrine, nutritional and metabolic diseases (E4_)	Hypo-osmolality and hyponatraemia	0.0183	0.0234423	1.63	E4_HYPOOSMNAT	32482	1413090	0.329	0.509879	0.0264	0.123	0.5283	0.0202	0.448	0.4194	-0.0305	0.237	0.5192	0.0256	0.02	0.6108	-0.00399	0.913
rs1443914	Comorbidities of Gastrointestinal endpoints	Thyroiditis	-0.0448	0.0269153	1.57	THYROIDITIS	5012	1340629	0.227	0.510278	-0.0468	0.0851	0.5286	-0.162	0.0329				0.5192	-0.0198	0.548
rs1443914	XII Diseases of the skin and subcutaneous tissue (L12_)	Pilonidal cyst	-0.0414	0.0275423	1.56	L12_PILONIDALCYST	5869	1333320	0.977	0.510313	-0.0407	0.0795	0.5286	-0.0526	0.353				0.5192	-0.0383	0.327
rs1443914	XIII Diseases of the musculoskeletal system and connective tissue (M13_)	Sicca syndrome [Sj√∂gren]	-0.0425	0.0288403	1.54	M13_SJOGREN	5399	1352375	0.0175	0.510303	-0.0693	0.00499	0.528328	-0.071	0.117				0.5192	0.0702	0.112
rs1443914	VIII Diseases of the ear and mastoid process (H8_)	Other disorders of ear	-0.00856	0.030903	1.51	H8_OTHEREAR	353205	1132457	0.594	0.510285	-0.00597	0.341	0.5283	-7.75e-05	0.997				0.5191	-0.00896	0.116	0.6108	-0.0276	0.0751
rs1443914	II Neoplasms from hospital discharges (CD2_)	Benign neoplasm of bone and articular cartilage	-0.0463	0.030903	1.51	CD2_BENIGN_BONE_CARTILAGE	4418	1329811	0.553	0.510285	-0.0431	0.0803	0.5286	-0.12	0.107				0.5192	-0.0227	0.675
rs1443914	IV Endocrine, nutritional and metabolic diseases (E4_)	Nontoxic single thyroid nodule	-0.0215	0.0371535	1.43	E4_GOITRENOD	20831	1429629	0.745	0.510644	-0.00744	0.783	0.5286	-0.0189	0.744	0.4191	-0.0266	0.266	0.5192	-0.0188	0.161	0.6116	-0.0825	0.0877
rs1443914	XIII Diseases of the musculoskeletal system and connective tissue (M13_)	Other hammer toe(s) (acquired)	-0.0158	0.0416869	1.38	M13_HAMMERTOE	38806	1300290	0.449	0.510543	-0.0307	0.0729	0.5284	-0.016	0.589	0.4194	-0.0149	0.425	0.5191	-0.0149	0.165	0.6121	0.0552	0.183
rs1443914	IX Diseases of the circulatory system (I9_)	Varicose veins of other sites	0.0181	0.0416869	1.38	I9_VARICVESOTH	27347	1437083	0.236	0.510268	-0.0161	0.567	0.5283	-0.0249	0.675	0.4192	0.00944	0.711	0.5192	0.0306	0.00424	0.6117	-0.0334	0.351
rs1443914	IX Diseases of the circulatory system (I9_)	Hypertension, essential	-0.00663	0.0416869	1.38	I9_HYPTENSESS	675622	821568	0.177	0.510231	-0.00121	0.819	0.5287	-0.0115	0.0577	0.4191	-0.0109	0.394	0.5193	-0.0129	0.0553	0.6117	0.0287	0.121
rs1443914	XI Diseases of the digestive system (K11_)	Vascular disorders of the intestines	-0.0389	0.0489779	1.31	K11_VASCINT	5535	1258183	0.447	0.510532	-0.0634	0.0254	0.5284	-0.0264	0.484				0.5192	-0.00399	0.921
rs1443914	IX Diseases of the circulatory system (I9_)	Cardiomyopathy	0.0154	0.0501187	1.3	I9_CARDMYO	38784	1376764	0.189	0.510225	0.0332	0.0452	0.5283	0.00129	0.97	0.4193	0.0137	0.464	0.5193	0.016	0.144	0.612	-0.0742	0.0692
rs34811474	IV Endocrine, nutritional and metabolic diseases (E4_)	Obesity	-0.0472	2.23872e-34	33.65	E4_OBESITY	293801	1204307	0.0583	0.229344	-0.0567	1.64e-08	0.2324	-0.0791	2.01e-08	0.0438	-0.0705	0.000912	0.2192	-0.0411	3.63e-19	0.1246	-0.0392	0.041
rs34811474	IX Diseases of the circulatory system (I9_)	Hypertension	-0.0308	3.54813e-18	17.45	I9_HYPTENS	700642	819430	0.5	0.229325	-0.0357	3e-09	0.2331	-0.0334	3.06e-06	0.0437	0.00955	0.758	0.219	-0.0257	8.36e-06	0.125	-0.0383	0.154
rs34811474	IX Diseases of the circulatory system (I9_)	Hypertension, essential	-0.0309	6.60693e-18	17.18	I9_HYPTENSESS	675622	821568	0.639	0.229574	-0.035	3.01e-08	0.2331	-0.0337	2.35e-06	0.0437	0.00421	0.891	0.219	-0.0266	3.25e-06	0.1251	-0.0392	0.139
rs34811474	VI Diseases of the nervous system (G6_)	Sleep apnoea	-0.031	2.0893e-15	14.68	G6_SLEEPAPNO	282098	1236729	0.756	0.229364	-0.0365	2.18e-06	0.232	-0.0304	0.183	0.0437	-0.0402	0.0721	0.219	-0.0296	1.03e-09	0.1256	-0.00896	0.666
rs34811474	Diabetes endpoints	Type 2 diabetes, definitions combined	-0.0229	9.33254e-12	11.03	T2D	338932	1167591	0.261	0.22928	-0.0331	2.22e-06	0.231919	-0.028	0.00756	0.0438	-0.00598	0.808	0.2189	-0.0178	2.89e-05	0.125	-0.0431	0.0308
rs34811474	IX Diseases of the circulatory system (I9_)	Heart failure, strict	-0.0331	4.0738e-10	9.39	I9_HEARTFAIL	131378	1345190	0.384	0.229332	-0.0221	0.0233	0.231323	-0.0233	0.102	0.0437	-0.0639	0.0396	0.2191	-0.0411	2.51e-08	0.1251	-0.0149	0.688
rs34811474	XIV Diseases of the genitourinary system (N14_)	Renal failure	-0.0275	4.67735e-09	8.33	N14_RENFAIL	179410	1332088	0.269	0.229332	-0.0258	0.038	0.231877	-0.0136	0.18	0.0437	-0.0658	0.00931	0.2192	-0.0315	2.43e-07	0.1253	-0.003	0.924
rs34811474	IX Diseases of the circulatory system (I9_)	Atrial fibrillation and flutter	-0.0276	4.36516e-08	7.36	I9_AF	170643	1163021	0.352	0.230549	-0.0443	1.57e-05	0.2323	-0.0255	0.0532	0.0437	0.00702	0.856	0.2189	-0.0218	0.00101	0.125	-0.044	0.275
rs34811474	IX Diseases of the circulatory system (I9_)	Hypertensive Heart Disease	-0.0458	1.23027e-07	6.91	I9_HYPTENSHD	49895	1193185	0.836	0.230729	-0.056	0.000905	0.233417	-0.0638	0.288	0.0437	-0.0686	0.0905	0.2192	-0.0383	0.000415	0.1251	-0.0667	0.163
rs34811474	Comorbidities of COPD	Cardiac arrhythmias	-0.0196	4.2658e-07	6.37	CARDIAC_ARRHYTM	327465	955094	0.00249	0.229838	-0.0421	1.38e-08	0.232417	-0.0114	0.217	0.0441	0.0209	0.392	0.2189	-0.0109	0.0451	0.1251	-0.0469	0.0617
rs34811474	XIII Diseases of the musculoskeletal system and connective tissue (M13_)	Pain in joint	-0.0228	4.46684e-07	6.35	JOINTPAIN	444520	837019	0.0761	0.230553	-0.0292	0.00177	0.232	-0.0377	0.0298	0.0435	-0.0723	0.00546	0.2188	-0.0188	0.000896	0.1252	0.0204	0.402
rs34811474	XIV Diseases of the genitourinary system (N14_)	Acute renal failure	-0.0326	5.12861e-07	6.29	N14_ACUTERENFAIL	90152	1394880	0.37	0.229309	-0.0532	0.00487	0.232023	-0.0117	0.36	0.0438	-0.0286	0.369	0.2193	-0.0383	1.17e-05	0.1253	-0.0315	0.399
rs34811474	XIV Diseases of the genitourinary system (N14_)	Chronic kidney disease	-0.0284	7.4131e-07	6.13	N14_CHRONKIDNEYDIS	112143	1406843	0.103	0.229386	-0.0267	0.0816	0.232	-0.0216	0.28	0.0438	-0.0677	0.0154	0.2191	-0.0305	8.05e-06	0.1253	0.0499	0.135
rs34811474	XIII Diseases of the musculoskeletal system and connective tissue (M13_)	Gout	-0.0331	7.76247e-07	6.11	M13_GOUT	76920	1285677	0.162	0.231231	-0.0639	7.71e-05	0.232	-0.0375	0.142	0.0436	-0.0296	0.377	0.2191	-0.0276	0.000589	0.1252	0.0312	0.452
rs34811474	IX Diseases of the circulatory system (I9_)	Ischaemic heart disease, wide definition	-0.0182	1.14815e-06	5.94	I9_IHD	302049	1199500	0.406	0.229332	-0.0159	0.0297	0.2323	-0.0272	0.0056	0.0436	-0.00797	0.777	0.2188	-0.0188	0.000176	0.125	0.0293	0.292
rs34811474	XIII Diseases of the musculoskeletal system and connective tissue (M13_)	Dorsalgia	-0.0182	1.41254e-06	5.85	M13_DORSALGIA	423010	998455	0.401	0.229608	-0.0184	0.00548	0.2322	-0.0397	0.00262	0.0437	-0.0344	0.135	0.2189	-0.0149	0.00397	0.1249	-0.003	0.891
rs34811474	IV Endocrine, nutritional and metabolic diseases (E4_)	Hypothyroidism, strict autoimmune	-0.0217	2.18776e-06	5.66	E4_HYTHY_AI_STRICT	155096	1277656	0.189	0.229901	-0.0322	8.11e-05	0.23207	-0.0255	0.0273	0.0437	-0.0373	0.391	0.219	-0.0159	0.0147	0.125	0.0405	0.226
rs34811474	XI Diseases of the digestive system (K11_)	Cholelithiasis	-0.0273	2.45471e-06	5.61	K11_CHOLELITH	99696	1416338	0.295	0.229444	-0.0239	0.00403	0.231905	-0.0297	0.00682	0.0436	-0.0469	0.433	0.2191	-0.0383	0.00272	0.1252	0.065	0.166
rs34811474	IV Endocrine, nutritional and metabolic diseases (E4_)	Hypokalaemia	-0.043	6.60693e-06	5.18	E4_HYPOKALAEMIA	44155	1385557	0.742	0.229815	-0.0575	0.0217	0.232	-0.0477	0.18	0.044	-0.0159	0.669	0.2192	-0.0392	0.000714	0.1257	-0.0898	0.0583
rs34811474	II Neoplasms, from cancer register (ICD-O-3)	Other malignant neoplasms of skin (=non-melanoma skin cancer), excluding all cancers (controls excluding all cancers)	-0.0218	1.09648e-05	4.96	C3_OTHER_SKIN_EXALLC	113630	1317835	0.976	0.229482	-0.0196	0.0791	0.232	-0.0172	0.242	0.0437	-0.0611	0.64	0.2191	-0.0227	0.000147	0.1251	-0.0497	0.399
rs34811474	II Neoplasms, from cancer register (ICD-O-3)	Malignant neoplasm of skin, excluding all cancers (controls excluding all cancers)	-0.0184	1.7378e-05	4.76	C3_SKIN_EXALLC	155902	1179554	0.457	0.229493	-0.016	0.12	0.231437	-0.00262	0.789	0.0437	-0.0139	0.905	0.2192	-0.0237	1.05e-05	0.1252	-0.0237	0.655
rs34811474	III Diseases of the blood and blood-forming organs and certain disorders involving the immune mechanism (D3_)	Other and unspecified anaemias	-0.0217	1.94984e-05	4.71	D3_ANAEMIANAS	160628	1322696	0.369	0.229364	-0.0271	0.0327	0.232	-0.00228	0.87	0.0439	-0.0564	0.0227	0.219	-0.0227	0.000375	0.1254	-0.00896	0.761
rs34811474	VII Diseases of the eye and adnexa (H7_)	Visual disturbances	-0.0257	3.23594e-05	4.49	H7_VISUDISTURB	97750	1373309	0.196	0.229387	-0.0314	0.00716	0.232	-0.0854	0.00161	0.0439	-0.0257	0.428	0.219	-0.0178	0.0269	0.1253	-0.0247	0.436
rs34811474	X Diseases of the respiratory system (J10_)	All pneumoniae	-0.0202	3.89045e-05	4.41	J10_PNEUMONIA	151723	1360172	0.409	0.229332	-0.0154	0.0225	0.2319	-0.00415	0.779	0.0437	-0.045	0.209	0.2193	-0.0315	0.000259	0.1251	-0.0315	0.409
rs34811474	IX Diseases of the circulatory system (I9_)	Cardiomyopathy	-0.0385	5.7544e-05	4.24	I9_CARDMYO	38784	1376764	0.466	0.23013	-0.0478	0.0156	0.2319	0.0157	0.703	0.0437	-0.0944	0.0373	0.2191	-0.0354	0.00319	0.1251	-0.0488	0.396
rs34811474	XII Diseases of the skin and subcutaneous tissue (L12_)	Infective dermatitis	-0.0343	7.4131e-05	4.13	L12_INFECT_DERM	42831	993595	0.921	0.230039	-0.0454	0.068				0.0439	-0.0488	0.364	0.2192	-0.0315	0.000981	0.1252	-0.0516	0.276
rs34811474	II Neoplasms from hospital discharges (CD2_)	Benign lipomatous neoplasm	-0.0349	0.000112202	3.95	CD2_BENIGN_LIPOMATOUS	42824	1483530	0.627	0.229332	-0.0454	0.00287	0.232	-0.0357	0.0708	0.0437	-0.0788	0.101	0.2192	-0.0188	0.206	0.1256	-0.0526	0.299
rs34811474	XIV Diseases of the genitourinary system (N14_)	Calculus of kidney and ureter	-0.0261	0.000141254	3.85	N14_CALCUKIDUR	70597	1452733	0.25	0.229332	-0.046	0.00246	0.231937	-0.0365	0.0533	0.0438	0.0373	0.422	0.2192	-0.0178	0.042	0.125	-0.0554	0.137
rs34811474	XIII Diseases of the musculoskeletal system and connective tissue (M13_)	Sciatica+with lumbago	-0.0272	0.000177828	3.75	M13_SCIATICA	65925	1234940	0.61	0.230235	-0.0169	0.121	0.232182	-0.0557	0.0215	0.0437	-0.0129	0.758	0.2191	-0.0334	0.00325	0.1247	-0.0227	0.573
rs34811474	IV Endocrine, nutritional and metabolic diseases (E4_)	Hyperparathyroidism	-0.0525	0.000194984	3.71	E4_HYPERPARA	16875	1513430	0.864	0.22934	-0.0563	0.00474	0.2319	-0.0739	0.157	0.0437	-0.0431	0.586	0.219	-0.0497	0.0311	0.1253	0.0456	0.634
rs34811474	XIII Diseases of the musculoskeletal system and connective tissue (M13_)	Muscle wasting and atrophy, not elsewhere classified	-0.144	0.000316228	3.5	M13_MUSCLEATROPH	2345	1351642	0.566	0.230538	-0.145	0.218	0.2319	-0.283	0.0475	0.0437	0.0168	0.913	0.219	-0.144	0.002
rs34811474	IX Diseases of the circulatory system (I9_)	Coronary atherosclerosis	-0.0156	0.000316228	3.5	I9_CORATHER	196564	1298646	0.869	0.229473	-0.0111	0.178	0.231931	-0.0235	0.0076	0.0437	-0.0129	0.72	0.2191	-0.0139	0.0313	0.1253	-0.0257	0.467
rs34811474	IV Endocrine, nutritional and metabolic diseases (E4_)	Disorders of parathyroid gland	-0.0484	0.000331131	3.48	E4_PARATHYRO	18754	1512208	0.965	0.229334	-0.052	0.00543	0.2319	-0.0678	0.167	0.0437	-0.0695	0.354	0.2191	-0.0392	0.0849	0.1253	-0.0119	0.9
rs34811474	VIII Diseases of the ear and mastoid process (H8_)	Suppurative and unspecified otitis media	-0.0324	0.000616595	3.21	H8_MED_SUPP	36760	1464261	0.0395	0.229416	-0.0392	0.00165	0.232	-0.0857	0.118	0.0437	0.0338	0.625	0.2192	-0.0325	0.0439	0.1252	0.134	0.0235
rs34811474	X Diseases of the respiratory system (J10_)	Asthma (more control exclusions)	-0.0172	0.000676083	3.17	J10_ASTHMA_EXMORE	144619	1193437	0.00871	0.229851	-0.0374	2.01e-06	0.232	-0.00951	0.364	0.0438	0.0454	0.193	0.2191	-0.002	0.825	0.1253	0.00441	0.894
rs34811474	IX Diseases of the circulatory system (I9_)	Myocardial infarction, strict	-0.0196	0.000977237	3.01	I9_MI_STRICT	95788	1340979	0.68	0.22967	-0.0179	0.102	0.232253	-0.0167	0.261	0.0437	0.0312	0.457	0.2191	-0.0247	0.00322	0.1249	0.00723	0.864
rs34811474	IX Diseases of the circulatory system (I9_)	Paroxysmal tachycardia	-0.0317	0.00104713	2.98	I9_PAROXTAC	37358	1262849	0.438	0.231293	-0.0448	0.00474	0.2319	-0.0248	0.355	0.0436	-0.0469	0.408	0.219	-0.0178	0.216	0.1253	-0.135	0.063
rs34811474	XI Diseases of the digestive system (K11_)	Other disorders of teeth and supporting structures	-0.0184	0.00120226	2.92	K11_DISORD_TEETH	146524	1168587	0.363	0.230459	-0.0505	0.00444	0.2319	-0.0085	0.777	0.0436	-0.0208	0.383	0.2193	-0.0159	0.0153	0.1253	0.0027	0.909
rs34811474	VII Diseases of the eye and adnexa (H7_)	Degeneration of macula and posterior pole	-0.0189	0.00154882	2.81	H7_MACULADEGEN	99258	1382823	0.814	0.22918	-0.00738	0.552	0.231307	-0.0275	0.163	0.0437	-0.0411	0.356	0.2192	-0.0218	0.0037	0.1255	-0.00499	0.899
rs34811474	IV Endocrine, nutritional and metabolic diseases (E4_)	Disorders of lipoprotein metabolism and other lipidaemias	-0.0139	0.0017378	2.76	E4_LIPOPROT	560638	934099	0.799	0.229632	-0.0156	0.0446	0.2323	-0.0212	0.019	0.0438	-0.0188	0.471	0.219	-0.00698	0.34	0.1256	-0.0178	0.486
rs34811474	XII Diseases of the skin and subcutaneous tissue (L12_)	Follicular cysts of skin and subcutaneous tissue	-0.0229	0.00177828	2.75	L12_FOLLICULARCYST	62867	1405140	0.193	0.229372	-0.0552	0.00487	0.231959	-0.015	0.369	0.0437	-0.0639	0.12	0.219	-0.0188	0.0463	0.1254	0.0358	0.393
rs34811474	XIII Diseases of the musculoskeletal system and connective tissue (M13_)	Pain in limb	-0.0143	0.00199526	2.7	M13_LIMBPAIN	237010	1103867	0.0712	0.229891	-0.023	0.00698	0.2321	-0.0587	0.00274	0.0439	-0.0119	0.596	0.2189	-0.00499	0.417	0.1249	-0.0227	0.317
rs34811474	XIV Diseases of the genitourinary system (N14_)	Cyst of kidney	-0.0428	0.00229087	2.64	N14_CYSTKID	18726	1493831	0.495	0.229357	-0.0619	0.0747	0.232	-0.0246	0.542	0.0437	0.0581	0.349	0.2191	-0.0478	0.00682	0.1251	-0.0723	0.332
rs34811474	IV Endocrine, nutritional and metabolic diseases (E4_)	Nontoxic multinodular goitre	-0.0429	0.00229087	2.64	E4_GOITREMULTINOD	17761	1390381	0.652	0.230078	-0.0548	0.00431	0.232	-0.0235	0.694	0.0437	0.0291	0.677	0.219	-0.0363	0.118
rs34811474	XIII Diseases of the musculoskeletal system and connective tissue (M13_)	Cervicalgia	-0.0164	0.00281838	2.55	M13_CERVICALGIA	133419	1220963	0.639	0.230643	-0.0172	0.334	0.2319	-0.0687	0.0535	0.0439	-0.003	0.918	0.2194	-0.0159	0.00948	0.1245	-0.00598	0.823
rs34811474	XIII Diseases of the musculoskeletal system and connective tissue (M13_)	Hallux valgus (acquired)	-0.0253	0.00331131	2.48	M13_HALLUXVALGUS	53551	1301708	0.0343	0.231279	-0.0299	0.0244	0.2322	-0.0594	0.00284	0.0438	0.0158	0.689	0.219	-0.0159	0.295	0.1249	0.104	0.0512
rs34811474	I Certain infectious and parasitic diseases (AB1_)	Intestinal infectious diseases	-0.0204	0.00331131	2.48	AB1_INTESTINAL_INFECTIONS	68854	1038416	0.363	0.229332	-0.0218	0.00433				0.0438	0.0953	0.179	0.219	-0.0237	0.19	0.1252	0.0267	0.701
rs34811474	VII Diseases of the eye and adnexa (H7_)	Diplopia	-0.0396	0.00338844	2.47	H7_DIPLOPIA	18343	1496963	0.0632	0.229575	-0.0566	0.0174	0.232	-0.153	0.00574	0.0436	-0.0266	0.77	0.2191	-0.0266	0.139	0.1252	0.106	0.162
rs34811474	IX Diseases of the circulatory system (I9_)	Aortic aneurysm	-0.0262	0.00346737	2.46	I9_AORTANEUR	39287	1459928	0.453	0.229526	-0.022	0.211	0.231936	0.0216	0.458	0.0437	-0.00399	0.947	0.2191	-0.0363	0.00158	0.1249	-0.0218	0.768
rs34811474	XI Diseases of the digestive system (K11_)	Ventral hernia	-0.0317	0.00363078	2.44	K11_VENTHER	26964	1450754	0.0249	0.229656	-0.033	0.0513	0.2319	0.0134	0.614	0.0437	0.149	0.0619	0.2191	-0.0545	0.00228	0.1253	-0.12	0.097
rs34811474	III Diseases of the blood and blood-forming organs and certain disorders involving the immune mechanism (D3_)	Other coagulation defects	-0.0518	0.00363078	2.44	D3_COAGOTHER	10190	1478816	0.326	0.229306	-0.09	0.00602	0.2319	-0.0639	0.195	0.0437	-0.139	0.189	0.2191	-0.0237	0.325
rs34811474	IX Diseases of the circulatory system (I9_)	Angina pectoris	-0.0171	0.00380189	2.42	I9_ANGINA	114520	1341912	0.865	0.229618	-0.0162	0.0862	0.2323	-0.0232	0.0634	0.0434	-0.0488	0.256	0.219	-0.0139	0.166	0.125	0.00813	0.842
rs34811474	XI Diseases of the digestive system (K11_)	Hernia	-0.0123	0.00416869	2.38	K11_HERNIA	223046	1282152	0.856	0.229332	-0.0121	0.0868	0.2322	-0.0113	0.155	0.0437	0.0212	0.506	0.2189	-0.0149	0.0566	0.1251	-0.0218	0.471
rs34811474	IV Endocrine, nutritional and metabolic diseases (E4_)	Pure hypercholesterolaemia	-0.0129	0.00416869	2.38	E4_HYPERCHOL	191901	1239391	0.514	0.229632	-0.016	0.0725	0.231955	-0.0119	0.13	0.0437	0.0149	0.619	0.2194	-0.0159	0.031	0.1249	0.0323	0.299
rs34811474	XI Diseases of the digestive system (K11_)	Recurring oral aphthae	-0.0773	0.0042658	2.37	K11_APHTA_RECUR	3986	1363603	0.756	0.229332	-0.0962	0.0209	0.2318	-0.0369	0.593				0.219	-0.0733	0.0777
rs34811474	X Diseases of the respiratory system (J10_)	Chronic laryngitis and laryngotracheitis	-0.0592	0.00446684	2.35	J10_CHRONLARYNGITIS	6848	1225210	0.664	0.230671	-0.0611	0.00686	0.2321	-0.18	0.26				0.219	-0.0315	0.58
rs34811474	II Neoplasms, from cancer register (ICD-O-3)	Malignant neoplasm of colon, excluding all cancers (controls excluding all cancers)	-0.0312	0.00549541	2.26	C3_COLON_EXALLC	26090	1319508	0.434	0.22951	-0.0385	0.0512	0.232084	-0.017	0.427	0.0436	0.0382	0.626	0.219	-0.0325	0.0816	0.125	-0.156	0.0512
rs34811474	X Diseases of the respiratory system (J10_)	Chronic sinusitis	-0.0188	0.00562341	2.25	J10_CHRONSINUSITIS	78191	1266513	0.475	0.230636	-0.0114	0.333	0.232002	0.0194	0.474	0.0438	-0.044	0.22	0.219	-0.0257	0.00581	0.1253	-0.0305	0.438
rs34811474	IX Diseases of the circulatory system (I9_)	Abdominal aortic aneurysm (AAA)	-0.0314	0.00588844	2.23	I9_ABAORTANEUR	24557	1474384	0.751	0.229565	-0.0274	0.292	0.232	0.0241	0.61	0.0437	0.00985	0.905	0.219	-0.0383	0.00452	0.125	-0.0237	0.798
rs34811474	II Neoplasms from hospital discharges (CD2_)	Benign neoplasm of thyroid gland	-0.0976	0.00616595	2.21	CD2_BENIGN_THYROID	2278	1374150	0.516	0.229332	-0.115	0.0197	0.2319	-0.159	0.0897				0.219	-0.044	0.473
rs34811474	IX Diseases of the circulatory system (I9_)	Secondary right heart disease	-0.0385	0.00724436	2.14	I9_SECONDRIGHT	18289	1496683	0.52	0.2293	-0.0375	0.398	0.2319	0.0257	0.681	0.0437	0.0376	0.537	0.2192	-0.0497	0.00244	0.1249	-0.00598	0.944
rs34811474	Neurological endpoints	Sleep disorders (combined)	-0.012	0.00758578	2.12	SLEEP	249186	1211093	0.00454	0.229348	-0.0294	4.96e-05	0.231852	-0.039	0.0238	0.044	-0.00499	0.82	0.2191	0.00341	0.603	0.1248	0.0126	0.571
rs34811474	X Diseases of the respiratory system (J10_)	Bronchitis, not specified as acute or chronic	-0.0275	0.00831764	2.08	J10_BRONCH	33221	1335455	0.99	0.230409	-0.0353	0.205	0.232	-0.0219	0.713	0.0437	-0.0383	0.397	0.2191	-0.0266	0.029	0.1255	-0.00896	0.85
rs34811474	VII Diseases of the eye and adnexa (H7_)	Senile cataract	-0.0111	0.00831764	2.08	H7_CATARACTSENILE	367297	1094066	0.158	0.229408	-0.000192	0.98	0.2319	0.00244	0.878	0.0437	-0.0554	0.0254	0.219	-0.0159	0.0038	0.1249	-0.0109	0.67
rs34811474	I Certain infectious and parasitic diseases (AB1_)	Pediculosis, acariasis and other infestations	-0.0714	0.00831764	2.08	AB1_PEDICULOSIS_ACARIASIS_OTHERINFEST	4024	950074	0.221	0.229332	-0.101	0.00543							0.219	-0.0344	0.396
rs34811474	II Neoplasms from hospital discharges (CD2_)	Benign neoplasm: Adrenal gland	-0.0602	0.00870964	2.06	CD2_BENIGN_ADRENAL	6501	1490042	0.211	0.229332	-0.0939	0.00565	0.2319	0.0843	0.432	0.0437	0.0832	0.451	0.219	-0.0545	0.109
rs34811474	XII Diseases of the skin and subcutaneous tissue (L12_)	Decubitus ulcer and pressure area	-0.0381	0.00954993	2.02	L12_DECUBITANSULCERANDPRESSURE	15340	1492804	0.0757	0.229564	-0.072	0.0514	0.2319	-0.0311	0.476	0.0436	0.163	0.0268	0.2191	-0.0421	0.0198	0.1254	-0.0658	0.456
rs34811474	XII Diseases of the skin and subcutaneous tissue (L12_)	Cutaneous abscess, furuncle and carbuncle	-0.0322	0.00954993	2.02	L12_ABSCESS_CUT	21093	1494866	0.93	0.229365	-0.0336	0.0354	0.2319	-0.0339	0.299	0.0438	0.0358	0.644	0.2191	-0.0373	0.176	0.1251	-0.0129	0.889
rs34811474	XI Diseases of the digestive system (K11_)	Diseases of salivary glands	-0.0312	0.01	2	K11_SALIVARY	23080	1328907	0.281	0.230476	-0.0495	0.00743	0.2319	0.0234	0.636	0.0438	0.0866	0.215	0.2192	-0.0286	0.114	0.1252	-0.0344	0.588
rs34811474	X Diseases of the respiratory system (J10_)	Unspecified acute lower respiratory infection	-0.0289	0.0112202	1.95	J10_ACUTELOWERNAS	23824	1438057	0.432	0.229478	-0.0356	0.0934	0.2321	-0.0366	0.023	0.0437	-0.119	0.279	0.2191	0.00461	0.856
rs34811474	VIII Diseases of the ear and mastoid process (H8_)	Conductive hearing loss, unspecified	-0.0424	0.0114815	1.94	H8_HL_CON_NAS	11882	1463191	0.152	0.229618	-0.0743	0.0127	0.2319	-0.111	0.133	0.0438	-0.143	0.186	0.2191	-0.0247	0.269	0.1252	0.105	0.202
rs34811474	XII Diseases of the skin and subcutaneous tissue (L12_)	Seborrhoeic dermatitis	-0.02	0.011749	1.93	L12_SEBORRHOEIC	50180	1360010	0.0179	0.230098	-0.0257	0.353	0.231763	0.0363	0.0478	0.0439	-0.0497	0.36	0.2192	-0.0325	0.000734	0.1252	-0.0535	0.265
rs34811474	VII Diseases of the eye and adnexa (H7_)	Visual field defects	-0.0363	0.0120226	1.92	H7_VISFIELDDEF	17501	1491050	0.232	0.229629	-0.0498	0.0967	0.232	-0.165	0.0378	0.0436	-0.0564	0.357	0.219	-0.0305	0.0923	0.1254	0.0746	0.283
rs34811474	XI Diseases of the digestive system (K11_)	Umbilical hernia	-0.0224	0.0123027	1.91	K11_UMBHER	39227	1369446	0.0251	0.229727	-0.00588	0.71	0.231971	0.00135	0.947	0.0437	0.0314	0.625	0.219	-0.0392	0.00348	0.125	-0.17	0.00359
rs34811474	X Diseases of the respiratory system (J10_)	Acute sinusitis	-0.0155	0.0123027	1.91	J10_SINUSITIS	86773	1283244	0.0464	0.229537	-0.0253	0.0149	0.231889	0.00694	0.56	0.0439	0.0618	0.134	0.2192	-0.0266	0.0136	0.1249	-0.0526	0.252
rs34811474	X Diseases of the respiratory system (J10_)	Chronic rhinitis, nasopharyngitis and pharyngitis	-0.0216	0.0123027	1.91	J10_CHRONRHINITIS	46207	1335352	0.645	0.230631	-0.0214	0.127	0.2321	0.0538	0.282	0.0436	-0.0237	0.614	0.2193	-0.0266	0.0258	0.1256	-0.0119	0.793
rs34811474	XIII Diseases of the musculoskeletal system and connective tissue (M13_)	Rheumatism, unspecified	-0.0456	0.0134896	1.87	M13_RHEUMATISM	8833	1200396	0.0517	0.230346	-0.0639	0.00443	0.2324	-0.0876	0.0931				0.219	0.0434	0.295
rs34811474	II Neoplasms, from cancer register (ICD-O-3)	Malignant neoplasm of bronchus and lung, excluding all cancers (controls excluding all cancers)	-0.0258	0.0151356	1.82	C3_BRONCHUS_LUNG_EXALLC	28557	1355961	0.861	0.229528	-0.0196	0.274	0.2319	-0.00915	0.768	0.0437	-0.0178	0.795	0.2191	-0.0344	0.0213
rs34811474	III Diseases of the blood and blood-forming organs and certain disorders involving the immune mechanism (D3_)	Other disorders of white blood cells	-0.0313	0.0162181	1.79	D3_OTHERWHITECELL	20326	1485062	0.897	0.229345	-0.00417	0.913	0.2319	-0.0692	0.388	0.0435	-0.0178	0.775	0.2192	-0.0363	0.0141	0.125	-0.00399	0.949
rs34811474	XIX Injury, poisoning and certain other consequences of external causes (ST19_)	Fracture of femur	-0.0309	0.0169824	1.77	ST19_FRACT_FEMUR	18487	1446874	0.112	0.229491	-0.023	0.146	0.2317	-0.0263	0.4	0.0437	0.241	0.116	0.219	-0.0843	0.0114
rs34811474	XIII Diseases of the musculoskeletal system and connective tissue (M13_)	Spondylolisthesis/Spondylolysis	-0.0315	0.017378	1.76	M13_SPONDYLOLISTHESIS	18196	1288631	0.958	0.23057	-0.0331	0.0865	0.232252	-0.0414	0.161	0.0437	0.0385	0.701	0.2191	-0.0266	0.279	0.1251	-0.0276	0.765
rs34811474	X Diseases of the respiratory system (J10_)	Acute laryngitis and tracheitis	0.0486	0.0186209	1.73	J10_LARYNGITIS	6890	1274083	0.371	0.230025	0.04	0.071	0.2319	0.011	0.926				0.219	0.135	0.0393
rs34811474	XI Diseases of the digestive system (K11_)	Chronic pancreatitis	-0.0425	0.0190546	1.72	K11_CHRONPANC	10222	1397557	0.654	0.22966	-0.055	0.0253	0.232196	-0.0757	0.178	0.0437	-0.0421	0.653	0.2191	-0.00995	0.758
rs34811474	VIII Diseases of the ear and mastoid process (H8_)	Diseases of external ear	-0.0288	0.0190546	1.72	H8_EXTERNAL	20101	1468563	0.347	0.229332	-0.0184	0.19	0.2319	-0.0532	0.278	0.0437	0.067	0.636	0.2192	-0.0723	0.0172
rs34811474	XIII Diseases of the musculoskeletal system and connective tissue (M13_)	Myalgia	-0.0206	0.0194984	1.71	M13_MYALGIA	50758	1330191	0.419	0.230342	-0.035	0.0363	0.2319	0.042	0.438	0.0439	0.0346	0.397	0.2192	-0.0208	0.0689	0.1251	-0.0227	0.564
rs34811474	XIV Diseases of the genitourinary system (N14_)	Glomerular diseases	-0.0306	0.0218776	1.66	N14_GLOMERULAR	18933	1506722	0.977	0.229332	-0.0285	0.151	0.232	-0.0525	0.196	0.0438	-0.00499	0.943	0.219	-0.0286	0.194	0.1252	-0.0392	0.596
rs34811474	II Neoplasms, from cancer register (ICD-O-3)	Malignant neoplasm of kidney, except renal pelvis, excluding all cancers (controls excluding all cancers)	-0.0354	0.0223872	1.65	C3_KIDNEY_NOTRENALPELVIS_EXALLC	13596	1415047	0.173	0.229456	-0.0869	0.00172	0.232	-0.0457	0.327	0.0437	-0.0686	0.417	0.219	0.0004	0.985	0.1252	-0.0325	0.707
rs34811474	XIV Diseases of the genitourinary system (N14_)	Urethritis and urethral syndrome	-0.0909	0.0239883	1.62	N14_URETHRITISANDURSYNDR	2459	1363934	0.403	0.229671	-0.131	0.027	0.2321	-0.194	0.102	0.0437	0.0449	0.712	0.219	-0.0421	0.555
rs34811474	XII Diseases of the skin and subcutaneous tissue (L12_)	Psoriasis	-0.02	0.0245471	1.61	L12_PSORIASIS	43031	1494431	0.265	0.22937	-0.0446	0.00364	0.231891	-0.0115	0.489	0.0436	0.0777	0.349	0.219	-0.00896	0.555	0.1251	0.019	0.736
rs34811474	X Diseases of the respiratory system (J10_)	All influenza	-0.0288	0.0251189	1.6	J10_INFLUENZA	19666	1419437	0.778	0.229535	-0.0398	0.0129	0.2319	-0.0246	0.766	0.0438	0.0153	0.854	0.2191	-0.00598	0.802	0.1254	-0.0564	0.509
rs34811474	XII Diseases of the skin and subcutaneous tissue (L12_)	Scar conditions and fibrosis of skin	-0.0365	0.025704	1.59	L12_SCARCONDITIONS	12364	1432193	0.479	0.229621	0.00354	0.936	0.2319	-0.0369	0.251	0.0436	-0.166	0.103	0.2192	-0.0402	0.062
rs34811474	X Diseases of the respiratory system (J10_)	Peritonsillar abscess	-0.0302	0.025704	1.59	J10_PERITONSABSC	17497	1388466	0.221	0.23066	-0.0369	0.0288	0.2321	-0.0581	0.103	0.0438	-0.135	0.144	0.219	0.034	0.311	0.1251	-0.0257	0.764
rs34811474	III Diseases of the blood and blood-forming organs and certain disorders involving the immune mechanism (D3_)	Iron deficiency anaemia	-0.0137	0.0269153	1.57	D3_ANAEMIA_IRONDEF	96301	1418969	0.168	0.229288	-0.0137	0.274	0.231919	-0.00816	0.475	0.0439	-0.0944	0.00429	0.2191	-0.00995	0.312	0.1251	-0.0257	0.494
rs34811474	XII Diseases of the skin and subcutaneous tissue (L12_)	Pyogenic granuloma	-0.087	0.0281838	1.55	L12_PYOGENGRANUL	1840	1261920	0.0846	0.229579	-0.2	0.00391	0.23174	0.0328	0.685				0.219	-0.0677	0.264
rs34811474	XIII Diseases of the musculoskeletal system and connective tissue (M13_)	Spondylosis	-0.0111	0.0288403	1.54	M13_SPONDYLOSIS	145717	1156006	0.206	0.230243	-0.0266	0.0143	0.232015	-0.0192	0.0685	0.0439	0.00713	0.803	0.2192	-0.00399	0.585	0.1252	0.029	0.314
rs34811474	XIII Diseases of the musculoskeletal system and connective tissue (M13_)	Ankylosing spondylitis	-0.0483	0.030903	1.51	M13_ANKYLOSPON	5998	1180513	0.569	0.230667	-0.0637	0.022	0.2328	-0.0535	0.477				0.219	-0.00896	0.837
rs34811474	II Neoplasms from hospital discharges (CD2_)	Benign neoplasm of colon, rectum, anus and anal canal	-0.0162	0.0323594	1.49	CD2_BENIGN_COLORECANI	214159	1260051	0.692	0.229332	-0.0221	0.0344	0.2319	-0.00741	0.588	0.0439	-0.0286	0.261				0.1253	0.0023	0.931
rs34811474	IV Endocrine, nutritional and metabolic diseases (E4_)	Other adrenocortical overactivity	-0.0918	0.0338844	1.47	E4_ADREACT	2129	1472491	0.78	0.229484	-0.177	0.133	0.2319	-0.00717	0.949	0.0436	-0.0962	0.462	0.219	-0.0926	0.0951
rs34811474	II Neoplasms, from cancer register (ICD-O-3)	Malignant neoplasm of pancreas, excluding all cancers (controls excluding all cancers)	-0.0462	0.0371535	1.43	C3_PANCREAS_EXALLC	5979	1234860	0.2	0.229497	-0.0817	0.00797	0.2319	0.0225	0.682				0.219	-0.0237	0.545
rs34811474	IX Diseases of the circulatory system (I9_)	Left bundle-branch block	-0.0292	0.0380189	1.42	I9_LBBB	13633	1296045	0.166	0.230255	-0.032	0.327	0.232006	-0.071	0.00418	0.0437	0.0506	0.663	0.2191	-0.002	0.922
rs34811474	XIII Diseases of the musculoskeletal system and connective tissue (M13_)	Sacroiliitis, not elsewhere classified	-0.0399	0.0389045	1.41	M13_SACROILIITIS	9205	1293578	0.676	0.230709	-0.0694	0.0711	0.232331	-0.0351	0.767	0.0437	0.0784	0.41	0.2189	-0.0392	0.111	0.1251	-0.00598	0.939
rs34811474	IV Endocrine, nutritional and metabolic diseases (E4_)	Hyperosmolality and hypernatraemia	-0.0684	0.0389045	1.41	E4_HYPEROSMHNAT	3234	1401637	0.36	0.229913	-0.102	0.199	0.232	-0.12	0.151	0.0437	0.148	0.266	0.219	-0.0677	0.111
rs34811474	XII Diseases of the skin and subcutaneous tissue (L12_)	Urticaria	-0.02	0.0457088	1.34	L12_URTICARIA	31878	1499716	0.0316	0.229359	-0.0353	0.0155	0.231871	0.00347	0.846	0.0438	-0.0714	0.33	0.219	-0.0383	0.111	0.1251	0.15	0.0225
rs34811474	XI Diseases of the digestive system (K11_)	Parodontitis or operation codes	-0.012	0.0457088	1.34	K11_PARODON_OPER	108474	1398626	0.784	0.229332	-0.00768	0.349	0.2319	0.0104	0.816	0.0437	-0.0421	0.151	0.2191	-0.0159	0.111	0.1253	-0.0139	0.649
rs34811474	Comorbidities of Interstitial lung disease endpoints	Spondyloarthritis	-0.0247	0.0467735	1.33	SPONDYLOARTHRITIS	21733	1432467	0.939	0.229499	-0.0313	0.0946	0.2328	-0.006	0.86	0.0437	0.00541	0.945	0.2189	-0.0227	0.269	0.1251	-0.0554	0.408
rs6748639	IX Diseases of the circulatory system (I9_)	Varicose veins	0.029	3.80189e-06	5.42	I9_VARICVE	79106	1412575	0.832	0.255977	0.028	0.00212	0.257236	0.027	0.0219	0.2806	-0.000999	0.978	0.266	0.0356	0.0124	0.3785	0.0606	0.169
rs6748639	IV Endocrine, nutritional and metabolic diseases (E4_)	Pure hypercholesterolaemia	0.0185	4.36516e-06	5.36	E4_HYPERCHOL	191901	1239391	0.574	0.256068	0.0233	0.00629	0.257459	0.0254	0.000826	0.2805	0.0028	0.841	0.2661	0.0139	0.0337	0.3782	0.0206	0.366
rs6748639	XIII Diseases of the musculoskeletal system and connective tissue (M13_)	Gout	0.0255	5.88844e-05	4.23	M13_GOUT	76920	1285677	0.528	0.256388	0.0259	0.0924	0.2572	0.0262	0.289	0.2806	0.00692	0.653	0.2659	0.033	0.000102	0.3784	-0.00598	0.854
rs6748639	IX Diseases of the circulatory system (I9_)	Phlebitis and thrombophlebitis (not including DVT)	0.0455	0.000120226	3.92	I9_PHLETHROM	19627	1374200	0.345	0.255922	0.0563	0.000682	0.257	0.0496	0.0377	0.2806	-0.0363	0.463	0.2659	0.0357	0.19
rs6748639	XIII Diseases of the musculoskeletal system and connective tissue (M13_)	Pain in limb	0.015	0.000380189	3.42	M13_LIMBPAIN	237010	1103867	0.743	0.255973	0.018	0.0276	0.2572	0.0336	0.0771	0.2803	0.0103	0.343	0.2658	0.0146	0.017	0.3785	0.0006	0.973
rs6748639	II Neoplasms from hospital discharges (CD2_)	Benign neoplasm of colon, rectum, anus and anal canal	0.0156	0.000562341	3.25	CD2_BENIGN_COLORECANI	214159	1260051	0.06	0.25609	0.0173	0.0842	0.257	0.051	0.000121	0.2802	0.0135	0.263	0.2663	0.00884	0.169	0.378	-0.003	0.888
rs6748639	XIII Diseases of the musculoskeletal system and connective tissue (M13_)	Pain in joint	0.0145	0.000588844	3.23	JOINTPAIN	444520	837019	0.0876	0.25584	0.0126	0.161	0.2573	-0.00338	0.841	0.2806	-0.0119	0.33	0.2661	0.0219	0.000149	0.3781	0.0284	0.109
rs6748639	XIII Diseases of the musculoskeletal system and connective tissue (M13_)	Spondylosis	0.0152	0.000630957	3.2	M13_SPONDYLOSIS	145717	1156006	0.716	0.2556	0.0105	0.312	0.257212	0.0138	0.175	0.28	0.00451	0.732	0.266	0.0214	0.00102	0.3789	0.003	0.889
rs6748639	X Diseases of the respiratory system (J10_)	Asthma (more control exclusions)	0.0162	0.000691831	3.16	J10_ASTHMA_EXMORE	144619	1193437	0.532	0.255864	0.0223	0.00298	0.2571	0.00838	0.409	0.2806	0.0311	0.0449	0.2662	0.00662	0.499	0.3785	0.0202	0.411
rs6748639	XIV Diseases of the genitourinary system (N14_)	Calculus of kidney and ureter	0.0209	0.000812831	3.09	N14_CALCUKIDUR	70597	1452733	0.0359	0.256062	0.0545	0.000152	0.257202	-0.00671	0.714	0.2803	-0.0149	0.507	0.2658	0.0204	0.014	0.3783	0.0201	0.468
rs6748639	IX Diseases of the circulatory system (I9_)	Hypertension, essential	0.0106	0.00128825	2.89	I9_HYPTENSESS	675622	821568	0.899	0.256112	0.0146	0.016	0.2569	0.00722	0.296	0.2806	0.002	0.891	0.2662	0.0105	0.0476	0.3786	0.015	0.436
rs6748639	XI Diseases of the digestive system (K11_)	Hernia	0.0121	0.00131826	2.88	K11_HERNIA	223046	1282152	0.101	0.25609	0.0131	0.0522	0.257	0.0092	0.233	0.2802	-0.0257	0.0913	0.2659	0.0196	0.00185	0.3793	0.0126	0.569
rs6748639	IX Diseases of the circulatory system (I9_)	Hypertension	0.0104	0.00141254	2.85	I9_HYPTENS	700642	819430	0.839	0.256104	0.0146	0.0115	0.2569	0.00702	0.31	0.2807	-0.000999	0.943	0.2662	0.0106	0.0486	0.3787	0.0109	0.574
rs6748639	IX Diseases of the circulatory system (I9_)	Coronary atherosclerosis	0.013	0.00398107	2.4	I9_CORATHER	196564	1298646	0.436	0.256067	0.00865	0.277	0.257302	0.0161	0.0581	0.2807	-0.00399	0.823	0.2661	0.0136	0.102	0.378	0.0481	0.0326
rs6748639	IX Diseases of the circulatory system (I9_)	Ischaemic heart disease, wide definition	0.0116	0.00436516	2.36	I9_IHD	302049	1199500	0.537	0.25609	0.0116	0.0994	0.2571	0.0129	0.173	0.2808	0.00612	0.626	0.2659	0.00793	0.264	0.3782	0.0407	0.0229
rs6748639	IX Diseases of the circulatory system (I9_)	Right bundle-branch block	0.0401	0.00467735	2.33	I9_RBBB	14143	1290989	0.7	0.256496	0.0538	0.226	0.257088	0.0193	0.424	0.2804	0.0245	0.637	0.2659	0.0546	0.0077
rs6748639	IV Endocrine, nutritional and metabolic diseases (E4_)	Disorders of lipoprotein metabolism and other lipidaemias	0.0116	0.00467735	2.33	E4_LIPOPROT	560638	934099	0.16	0.255906	0.0144	0.0541	0.2567	0.0267	0.00223	0.2806	-0.00797	0.486	0.2659	0.00622	0.408	0.3779	0.0113	0.543
rs6748639	VIII Diseases of the ear and mastoid process (H8_)	Tinnitus	-0.0143	0.00512861	2.29	H8_TINNITUS	111584	1263735	0.9	0.256299	0.000485	0.977	0.257038	-0.0115	0.791	0.2808	-0.0198	0.193	0.2658	-0.0149	0.0147	0.3775	-0.0208	0.278
rs6748639	XI Diseases of the digestive system (K11_)	Diaphragmatic hernia	0.0177	0.0057544	2.24	K11_DIAHER	74442	1364047	0.133	0.256122	0.0469	0.000357	0.257	0.00846	0.383	0.2805	-0.00598	0.832	0.266	0.00975	0.448	0.3792	0.0316	0.458
rs6748639	IX Diseases of the circulatory system (I9_)	Hypotension	0.0215	0.0057544	2.24	I9_HYPOTE	44208	1445795	0.0632	0.256087	0.0281	0.172	0.2569	0.0509	0.00925	0.2804	-0.0344	0.125	0.266	0.025	0.0185	0.3784	0.0023	0.953
rs6748639	XIII Diseases of the musculoskeletal system and connective tissue (M13_)	Dorsalgia	0.00922	0.00831764	2.08	M13_DORSALGIA	423010	998455	0.178	0.255947	0.0166	0.00867	0.2573	0.0097	0.448	0.2808	-0.00499	0.614	0.2662	0.011	0.0362	0.378	-0.0169	0.283
rs6748639	X Diseases of the respiratory system (J10_)	Acute pharyngitis	0.0243	0.00851138	2.07	J10_PHARYNGITIS	30951	1374204	0.0357	0.255873	0.0734	0.000184	0.2573	-0.0352	0.477	0.2803	-0.000999	0.952	0.266	0.0242	0.0985	0.3792	-0.000999	0.984
rs6748639	VIII Diseases of the ear and mastoid process (H8_)	Sensorineural hearing loss	-0.0121	0.00912011	2.04	H8_HL_SEN_NAS	275957	1150993	0.875	0.256152	-0.00724	0.39	0.257006	-0.0452	0.26	0.2802	-0.0129	0.329	0.2658	-0.0129	0.0507	0.3783	-0.0198	0.267
rs6748639	X Diseases of the respiratory system (J10_)	Chronic sinusitis	0.015	0.00977237	2.01	J10_CHRONSINUSITIS	78191	1266513	0.569	0.255646	0.0109	0.335	0.257147	0.0512	0.051	0.281	0.00844	0.615	0.2661	0.0171	0.0328	0.3784	-0.00797	0.776
rs6748639	IX Diseases of the circulatory system (I9_)	Varicose veins of other sites	0.0267	0.0107152	1.97	I9_VARICVESOTH	27347	1437083	0.0233	0.255761	0.064	0.0477	0.2573	-0.158	0.0203	0.2807	-0.0109	0.692	0.266	0.0323	0.0123	0.3787	0.055	0.147
rs6748639	XIII Diseases of the musculoskeletal system and connective tissue (M13_)	Other hammer toe(s) (acquired)	0.0226	0.0109648	1.96	M13_HAMMERTOE	38806	1300290	0.482	0.256271	0.0124	0.526	0.2572	0.0718	0.0347	0.2807	0.00652	0.745	0.266	0.024	0.06	0.3783	0.0517	0.231
rs6748639	VII Diseases of the eye and adnexa (H7_)	Visual field defects	-0.0325	0.0114815	1.94	H7_VISFIELDDEF	17501	1491050	0.563	0.255916	1.39e-05	1	0.2574	-0.0603	0.433	0.2804	-0.045	0.113	0.2659	-0.045	0.0133	0.3784	0.0147	0.768
rs6748639	XI Diseases of the digestive system (K11_)	Irritable bowel syndrome	0.018	0.011749	1.93	K11_IBS	57023	1270960	0.848	0.256307	0.00482	0.738	0.256626	0.0196	0.0757	0.2807	0.0238	0.431	0.2661	0.0278	0.0529	0.3784	0.0129	0.749
rs6748639	VIII Diseases of the ear and mastoid process (H8_)	Other disorders of ear	-0.00935	0.0120226	1.92	H8_OTHEREAR	353205	1132457	0.317	0.25609	-0.00698	0.332	0.2572	0.0291	0.166	0.2804	-0.00995	0.368	0.266	-0.0109	0.0321	0.378	-0.0266	0.0966
rs6748639	XI Diseases of the digestive system (K11_)	Gastric ulcer	0.0311	0.0125893	1.9	K11_GULC	17881	1403207	0.554	0.255971	0.0261	0.165	0.2573	0.0473	0.036	0.2807	-0.0305	0.547	0.266	0.0357	0.201
rs6748639	IV Endocrine, nutritional and metabolic diseases (E4_)	Hypo-osmolality and hyponatraemia	0.0237	0.0128825	1.89	E4_HYPOOSMNAT	32482	1413090	0.313	0.255901	0.0527	0.00679	0.2571	0.0143	0.64	0.2807	0.00864	0.763	0.266	0.0214	0.113	0.3778	-0.0363	0.375
rs6748639	XII Diseases of the skin and subcutaneous tissue (L12_)	Seborrhoeic keratosis	0.0144	0.0134896	1.87	L12_SEBORRKERAT	133786	1271498	0.132	0.255688	0.0253	0.147	0.257125	0.0336	0.000898	0.2801	0.0028	0.926	0.2658	0.0002	0.981	0.3792	0.00391	0.893
rs6748639	XI Diseases of the digestive system (K11_)	Constipation	0.0112	0.0138038	1.86	K11_CONSTIPATION	138112	1273019	0.479	0.25609	0.000678	0.93	0.2568	0.017	0.235	0.2807	0.00874	0.526	0.2661	0.0177	0.013	0.3781	0.0304	0.211
rs6748639	XI Diseases of the digestive system (K11_)	Gastroduodenal ulcer	0.0179	0.0169824	1.77	K11_GASTRODUOULC	50296	1327103	0.334	0.255955	0.0175	0.251	0.257599	0.0137	0.32	0.2806	-0.000999	0.963	0.2661	0.0217	0.112	0.3781	0.096	0.0195
rs6748639	IX Diseases of the circulatory system (I9_)	Hypotension due to drugs	0.0674	0.0186209	1.73	HYPOTE_DRUGS	3415	1459415	0.544	0.25609	0.0878	0.251	0.2569	-0.0381	0.679	0.2804	0.126	0.0644	0.2661	0.0623	0.0954
rs6748639	XIII Diseases of the musculoskeletal system and connective tissue (M13_)	Calcific tendinitis of shoulder	0.0401	0.0213796	1.67	M13_CALCIFICTEND	8992	1256803	0.738	0.255663	0.0386	0.257	0.256438	0.0176	0.806	0.2805	0.0157	0.76	0.266	0.0607	0.0163	0.3783	-0.0169	0.768
rs6748639	IV Endocrine, nutritional and metabolic diseases (E4_)	Nontoxic single thyroid nodule	-0.0274	0.0218776	1.66	E4_GOITRENOD	20831	1429629	0.193	0.256042	-0.0133	0.668	0.2573	0.0804	0.225	0.2805	-0.0677	0.0106	0.266	-0.0188	0.236	0.3785	-0.0677	0.185
rs6748639	XVII Congenital malformations, deformations and chromosomal abnormalities (Q17)	Other congenital malformations of the digestive system	0.0544	0.0251189	1.6	Q17_OTHER_CONGEN_MALFO_DIGES_SYSTEM1	4646	1365769	0.502	0.25609	0.0269	0.502	0.2573	0.107	0.0536				0.266	0.0545	0.135
rs6748639	XI Diseases of the digestive system (K11_)	Other disorders of teeth and supporting structures	0.0102	0.0251189	1.6	K11_DISORD_TEETH	146524	1168587	0.83	0.255761	0.00925	0.585	0.2572	0.00564	0.846	0.2804	0.00733	0.5	0.266	0.0133	0.0187	0.3786	-0.00698	0.672
rs6748639	XIII Diseases of the musculoskeletal system and connective tissue (M13_)	Sciatica+with lumbago	0.015	0.0263027	1.58	M13_SCIATICA	65925	1234940	0.616	0.255676	0.017	0.105	0.257065	0.0149	0.524	0.2799	-0.0159	0.441	0.2659	0.022	0.054	0.3788	0.0153	0.603
rs6748639	II Neoplasms from hospital discharges (CD2_)	Benign neoplasm of other and ill-defined parts of digestive system	0.0324	0.0263027	1.58	CD2_BENIGN_OTHERDIGESTIVE	13218	1476088	0.211	0.25609	0.0501	0.0107	0.2572	0.0702	0.0964	0.2808	-0.002	0.97	0.266	-0.0129	0.653
rs6748639	XII Diseases of the skin and subcutaneous tissue (L12_)	Acne	0.0256	0.0269153	1.57	L12_ACNE	21289	1466258	0.767	0.256064	0.0106	0.665	0.257215	0.0114	0.631	0.2803	0.052	0.0442	0.266	0.0294	0.19	0.3782	0.0316	0.46
rs6748639	II Neoplasms from hospital discharges (CD2_)	Benign neoplasm of breast	0.0428	0.0275423	1.56	CD2_BENIGN_BREAST	7199	953518	0.258	0.255992	0.0263	0.269	0.2559	0.1	0.0123				0.266	0.0167	0.785
rs6748639	XI Diseases of the digestive system (K11_)	Ventral hernia	0.0224	0.0281838	1.55	K11_VENTHER	26964	1450754	0.833	0.255919	0.0245	0.132	0.2572	0.0303	0.237	0.2805	-0.0198	0.594	0.2658	0.0263	0.137	0.3781	0.0177	0.739
rs6748639	XIII Diseases of the musculoskeletal system and connective tissue (M13_)	Osteomalacia	-0.127	0.0295121	1.53	M13_OSTEOMALACIA	823	930678	0.161	0.255946	-0.228	0.0142							0.266	-0.0611	0.413
rs6748639	VII Diseases of the eye and adnexa (H7_)	Conjunctivitis	0.0132	0.0295121	1.53	H7_CONJUNCTIVITIS	78820	1424772	0.985	0.256078	0.0132	0.119	0.257251	0.0153	0.169	0.2805	0.0214	0.413	0.2657	0.00612	0.728	0.3788	0.0012	0.978
rs6748639	II Neoplasms, from cancer register (ICD-O-3)	Other malignant neoplasms of skin (=non-melanoma skin cancer), excluding all cancers (controls excluding all cancers)	0.00301	0.0301995	1.52	C3_OTHER_SKIN_EXALLC	113630	1317835	0.0224	0.255514	-0.00154	0.886	0.2571	0.0247	0.0824	0.2804	-0.171	0.0081	0.2663	0.0029	0.0395	0.3784	0.0617	0.179
rs6748639	X Diseases of the respiratory system (J10_)	Chronic rhinitis, nasopharyngitis and pharyngitis	0.0169	0.0323594	1.49	J10_CHRONRHINITIS	46207	1335352	0.0993	0.255797	0.03	0.0261	0.2572	0.0866	0.0747	0.2807	-0.003	0.889	0.2658	0.0024	0.839	0.3791	0.0702	0.0403
rs6748639	Diabetes endpoints	Type 1 diabetes, definitions combined	0.0202	0.0354813	1.45	T1D	33619	1381283	0.741	0.25577	0.0368	0.137	0.2573	0.0299	0.303	0.2802	0.00481	0.826	0.2661	0.0238	0.0871	0.3781	-0.0139	0.707
rs6748639	XIII Diseases of the musculoskeletal system and connective tissue (M13_)	Cervicalgia	0.00981	0.0363078	1.44	M13_CERVICALGIA	133419	1220963	0.733	0.255584	0.00578	0.735	0.2573	0.02	0.562	0.28	-0.002	0.854	0.2659	0.0141	0.0153	0.3786	0.003	0.868
rs6748639	XI Diseases of the digestive system (K11_)	Parodontitis or operation codes	0.0107	0.0363078	1.44	K11_PARODON_OPER	108474	1398626	0.229	0.25609	0.00626	0.426	0.2572	0.0713	0.0989	0.2804	-0.00499	0.69	0.266	0.0222	0.0114	0.3782	0.00642	0.771
rs6748639	X Diseases of the respiratory system (J10_)	Bacterial pneumoniae	0.0163	0.0371535	1.43	J10_PNEUMOBACT	46712	1417148	0.192	0.255963	0.0128	0.265	0.2572	0.0369	0.0321	0.2806	0.0532	0.102	0.266	-0.00698	0.653	0.3781	0.0736	0.191
rs6748639	IV Endocrine, nutritional and metabolic diseases (E4_)	Disorders of mineral metabolism	0.0179	0.0380189	1.42	E4_MINERAL_MET	40726	1400780	0.962	0.255771	0.00878	0.765	0.2573	0.0375	0.205	0.2807	0.0126	0.521	0.266	0.0182	0.112	0.3779	0.0177	0.61
rs6748639	XIII Diseases of the musculoskeletal system and connective tissue (M13_)	Myalgia	0.0158	0.0398107	1.4	M13_MYALGIA	50758	1330191	0.598	0.255736	0.016	0.319	0.2573	-0.0568	0.279	0.2803	0.00331	0.861	0.266	0.0212	0.0486	0.3787	0.0272	0.339
rs6748639	X Diseases of the respiratory system (J10_)	Nasal polyp	0.0297	0.0398107	1.4	J10_NASALPOLYP	17172	1341269	0.518	0.255707	0.0415	0.021	0.2572	0.00414	0.88	0.2806	0.0226	0.679
rs6748639	I Certain infectious and parasitic diseases (AB1_)	Other superficial mycoses	0.044	0.040738	1.39	AB1_OTHER_SUPERF_MYCOSIS	6019	1104363	0.96	0.256051	0.0444	0.457				0.2806	0.0286	0.432	0.266	0.0532	0.109	0.3787	0.0585	0.391
rs10166361	IX Diseases of the circulatory system (I9_)	Hypertension	-0.0195	2.95121e-11	10.53	I9_HYPTENS	700642	819430	0.831	0.386372	-0.0212	3.9e-05	0.3989	-0.0231	0.000284	0.2263	-0.00995	0.516	0.4091	-0.0178	0.000103	0.3882	-0.00598	0.747
rs10166361	IX Diseases of the circulatory system (I9_)	Hypertension, essential	-0.0185	4.2658e-10	9.37	I9_HYPTENSESS	675622	821568	0.745	0.386573	-0.0201	0.000214	0.3989	-0.0231	0.000286	0.2262	-0.00797	0.628	0.4091	-0.0169	0.000202	0.3881	-0.003	0.862
rs10166361	Interstitial lung disease endpoints	Gastro-oesophageal reflux disease	-0.013	2.13796e-07	6.67	K11_REFLUX	306252	1130488	0.0933	0.386302	-0.0287	0.000379	0.3987	-0.0262	0.00452	0.2266	-0.002	0.853	0.4092	-0.0109	0.000172	0.3883	-0.002	0.889
rs10166361	XI Diseases of the digestive system (K11_)	Diaphragmatic hernia	-0.0299	3.80189e-07	6.42	K11_DIAHER	74442	1364047	0.254	0.386187	-0.0404	0.000663	0.3984	-0.0258	0.00384	0.2261	-0.0478	0.131	0.4095	-0.0188	0.104	0.3888	-0.102	0.0124
rs10166361	XIII Diseases of the musculoskeletal system and connective tissue (M13_)	Dorsalgia	-0.014	9.77237e-07	6.01	M13_DORSALGIA	423010	998455	0.657	0.386493	-0.0154	0.00685	0.398	-0.00928	0.429	0.2259	-0.0218	0.0625	0.4095	-0.0119	0.00135	0.3886	-0.0315	0.0294
rs10166361	IV Endocrine, nutritional and metabolic diseases (E4_)	Disorders of lipoprotein metabolism and other lipidaemias	-0.0154	1.38038e-06	5.86	E4_LIPOPROT	560638	934099	0.845	0.386405	-0.0146	0.0296	0.3983	-0.0179	0.0256	0.2263	-0.002	0.882	0.4092	-0.0159	0.000315	0.3886	-0.0247	0.159
rs10166361	XIII Diseases of the musculoskeletal system and connective tissue (M13_)	Spondylosis	-0.0198	2.0893e-06	5.68	M13_SPONDYLOSIS	145717	1156006	0.676	0.386639	-0.0255	0.00618	0.398358	-0.0175	0.062	0.2263	-0.00995	0.496	0.4092	-0.0178	0.00323	0.3892	-0.0421	0.0295
rs10166361	X Diseases of the respiratory system (J10_)	Asthma (more control exclusions)	-0.0186	2.34423e-05	4.63	J10_ASTHMA_EXMORE	144619	1193437	0.0869	0.386447	-0.0189	0.00493	0.3985	-0.0289	0.0019	0.2264	-0.0286	0.103	0.4093	-0.000999	0.909	0.3884	-0.0545	0.0159
rs10166361	XIII Diseases of the musculoskeletal system and connective tissue (M13_)	Pain in limb	-0.0157	2.63027e-05	4.58	M13_LIMBPAIN	237010	1103867	0.149	0.386715	-0.0289	7.8e-05	0.3979	0.00332	0.849	0.2264	0.0017	0.885	0.4092	-0.0139	0.00647	0.3884	-0.0178	0.243
rs10166361	XI Diseases of the digestive system (K11_)	Hernia	-0.0138	2.75423e-05	4.56	K11_HERNIA	223046	1282152	0.985	0.386378	-0.0123	0.0422	0.3984	-0.0147	0.0386	0.2261	-0.0119	0.46	0.4094	-0.0139	0.00588	0.3888	-0.0247	0.232
rs10166361	VII Diseases of the eye and adnexa (H7_)	Glaucoma	0.0159	3.0903e-05	4.51	H7_GLAUCOMA	163454	1348411	0.698	0.386378	0.0179	0.0574	0.3976	0.0344	0.0784	0.2264	0.00441	0.726	0.4094	0.0151	0.00123	0.3886	0.0275	0.131
rs10166361	XIII Diseases of the musculoskeletal system and connective tissue (M13_)	Spinal stenosis	-0.0212	5.12861e-05	4.29	M13_SPINSTENOSIS	95507	1213449	0.73	0.386997	-0.0107	0.27	0.398619	-0.0206	0.219	0.2265	-0.0198	0.253	0.4093	-0.0266	0.000442	0.3892	-0.0354	0.151
rs10166361	Neurological endpoints	Sleep disorders (combined)	-0.012	6.91831e-05	4.16	SLEEP	249186	1211093	0.509	0.386358	-0.0105	0.0909	0.398021	-0.029	0.0595	0.2264	-0.00598	0.626	0.409	-0.0109	0.00417	0.3885	-0.0325	0.0384
rs10166361	IV Endocrine, nutritional and metabolic diseases (E4_)	Pure hypercholesterolaemia	-0.015	7.94328e-05	4.1	E4_HYPERCHOL	191901	1239391	0.993	0.386586	-0.0126	0.1	0.397976	-0.0143	0.0413	0.2265	-0.0178	0.247	0.4096	-0.0169	0.00697	0.3886	-0.0129	0.56
rs10166361	IX Diseases of the circulatory system (I9_)	Cerebral aneurysm, nonruptured	-0.0774	8.51138e-05	4.07	I9_ANEURYSM	5679	1310347	0.401	0.386556	-0.0974	0.000136	0.398003	-0.0734	0.183				0.4093	-0.0363	0.331
rs10166361	XIII Diseases of the musculoskeletal system and connective tissue (M13_)	Pain in joint	-0.0121	0.000158489	3.8	JOINTPAIN	444520	837019	0.0964	0.387351	-0.0293	0.000249	0.3979	-0.00284	0.854	0.2257	0.0023	0.866	0.4092	-0.00896	0.0185	0.3891	-0.0296	0.0771
rs10166361	IX Diseases of the circulatory system (I9_)	Phlebitis and thrombophlebitis (not including DVT)	-0.0404	0.00017378	3.76	I9_PHLETHROM	19627	1374200	0.521	0.386539	-0.0261	0.0808	0.3982	-0.0471	0.0316	0.2263	-0.0507	0.346	0.4091	-0.0667	0.00527
rs10166361	XIII Diseases of the musculoskeletal system and connective tissue (M13_)	Gout	-0.0223	0.000218776	3.66	M13_GOUT	76920	1285677	0.602	0.387195	-0.0391	0.00462	0.398	-0.0315	0.166	0.2262	-0.00698	0.697	0.4093	-0.0198	0.0125	0.3888	-0.00797	0.776
rs10166361	XIV Diseases of the genitourinary system (N14_)	Renal failure	-0.0126	0.000870964	3.06	N14_RENFAIL	179410	1332088	0.309	0.386378	-0.0138	0.2	0.397909	-0.0167	0.0657	0.2263	0.0028	0.833	0.4091	-0.0109	0.0275	0.3887	-0.0459	0.0147
rs10166361	XI Diseases of the digestive system (K11_)	Ulcer of oesophagus	-0.043	0.00245471	2.61	K11_OESULC	11290	1246966	0.944	0.386801	-0.0512	0.0703	0.3987	-0.0407	0.0401				0.4093	-0.0392	0.18
rs10166361	XI Diseases of the digestive system (K11_)	Intestinal adhesions without obstruction	-0.0632	0.00245471	2.61	K11_ADHE	5019	1181720	0.0209	0.386461	-0.0621	0.0162	0.398	-0.145	0.00142				0.4093	0.0548	0.326
rs10166361	Comorbidities of Interstitial lung disease endpoints	Spondyloarthritis	-0.0303	0.00380189	2.42	SPONDYLOARTHRITIS	21733	1432467	0.0631	0.386575	-0.0172	0.282	0.3985	-0.0295	0.329	0.2262	-0.00995	0.815	0.4092	-0.0315	0.0768	0.3885	-0.166	0.000525
rs10166361	XIII Diseases of the musculoskeletal system and connective tissue (M13_)	Other hammer toe(s) (acquired)	-0.0235	0.00398107	2.4	M13_HAMMERTOE	38806	1300290	0.289	0.387323	-0.0429	0.0145	0.3981	-0.0563	0.0714	0.2262	0.00592	0.788	0.4095	-0.0169	0.129	0.3889	-0.0526	0.196
rs10166361	XIII Diseases of the musculoskeletal system and connective tissue (M13_)	Cervicalgia	-0.0141	0.0042658	2.37	M13_CERVICALGIA	133419	1220963	0.395	0.386804	-0.0346	0.0236	0.3979	0.014	0.659	0.2263	-0.0198	0.134	0.4095	-0.00896	0.145	0.3882	-0.0276	0.11
rs10166361	XIV Diseases of the genitourinary system (N14_)	Chronic kidney disease	-0.0134	0.00467735	2.33	N14_CHRONKIDNEYDIS	112143	1406843	0.614	0.386459	-0.00594	0.654	0.398	-0.0231	0.194	0.2264	-0.00598	0.684	0.4092	-0.0129	0.0268	0.3887	-0.044	0.0537
rs10166361	Interstitial lung disease endpoints	Idiopathic pulmonary fibrosis	-0.0412	0.00501187	2.3	IPF	10857	1463784	0.709	0.386349	-0.0675	0.0169	0.3981	-0.0323	0.447	0.2263	-0.00797	0.885	0.4094	-0.0344	0.0856
rs10166361	Rheuma endpoints	Idiopathic gout	-0.035	0.0057544	2.24	GOUT_IDIO	15411	1510562	0.409	0.386441	-0.072	0.00541	0.398	-0.0951	0.414	0.2264	-0.0402	0.205	0.4093	-0.0208	0.23	0.3886	0.0217	0.706
rs10166361	VI Diseases of the nervous system (G6_)	Dystonia	0.0546	0.00660693	2.18	G6_DYSTON	5598	1478088	0.349	0.386444	0.00905	0.779	0.3979	0.0702	0.392	0.2264	0.0818	0.206	0.4093	0.0856	0.00406
rs10166361	XI Diseases of the digestive system (K11_)	Cholelithiasis	-0.0145	0.00870964	2.06	K11_CHOLELITH	99696	1416338	0.947	0.386448	-0.0157	0.0263	0.397991	-0.0142	0.144	0.2264	0.0029	0.924				0.3882	-0.0119	0.702
rs10166361	XI Diseases of the digestive system (K11_)	Cholecystitis	-0.0276	0.00954993	2.02	K11_CHOLECYST	20217	1440251	0.961	0.386815	-0.0185	0.336	0.398082	-0.0395	0.0579	0.2262	-0.0257	0.619	0.4093	-0.0286	0.116	0.3885	-0.0149	0.762
rs10166361	IX Diseases of the circulatory system (I9_)	Sequelae of cerebrovascular disease	-0.0207	0.00954993	2.02	I9_SEQULAE	39131	1456526	0.987	0.386561	-0.023	0.0557	0.3981	-0.0174	0.635	0.2263	-0.0247	0.338	0.4093	-0.0159	0.22	0.3885	-0.0354	0.382
rs10166361	XIII Diseases of the musculoskeletal system and connective tissue (M13_)	Hallux valgus (acquired)	-0.018	0.0107152	1.97	M13_HALLUXVALGUS	53551	1301708	0.00206	0.38706	-0.0371	0.0012	0.3981	-0.0418	0.0182	0.2265	0.0448	0.0196	0.4095	-0.0149	0.253	0.3889	0.0276	0.457
rs10166361	IX Diseases of the circulatory system (I9_)	Other peripheral vascular diseases	-0.0359	0.0120226	1.92	I9_OTHPER	11415	1449607	0.215	0.38629	-0.0764	0.00337	0.3979	-0.00523	0.814	0.2263	-0.0149	0.823	0.4093	-0.0421	0.15
rs10166361	VII Diseases of the eye and adnexa (H7_)	Other disorders of eyelid	-0.0142	0.0125893	1.9	H7_EYELIDDIS	66153	1421235	0.153	0.386508	-0.0124	0.245	0.3981	-0.0364	0.0469	0.2265	0.00411	0.881	0.4093	-0.0169	0.0292	0.3885	0.052	0.091
rs10166361	XIII Diseases of the musculoskeletal system and connective tissue (M13_)	Sacroiliitis, not elsewhere classified	-0.0405	0.0131826	1.88	M13_SACROILIITIS	9205	1293578	0.0814	0.386964	-0.0357	0.279	0.398728	-0.0919	0.383	0.2264	-0.000999	0.988	0.4093	-0.0237	0.262	0.3884	-0.196	0.000795
rs10166361	IX Diseases of the circulatory system (I9_)	Aortic aneurysm	-0.0187	0.0131826	1.88	I9_AORTANEUR	39287	1459928	0.554	0.386376	-0.0017	0.911	0.398195	-0.0329	0.205	0.2264	0.00471	0.894	0.4093	-0.0266	0.00621	0.3884	0.0124	0.814
rs10166361	IV Endocrine, nutritional and metabolic diseases (E4_)	Hypo-osmolality and hyponatraemia	-0.0212	0.0151356	1.82	E4_HYPOOSMNAT	32482	1413090	0.416	0.386538	-0.0444	0.0115	0.398	-0.0169	0.546	0.2266	0.0167	0.594	0.4094	-0.0198	0.1	0.3888	0.0111	0.777
rs10166361	XII Diseases of the skin and subcutaneous tissue (L12_)	Psoriasis	-0.0182	0.0154882	1.81	L12_PSORIASIS	43031	1494431	0.799	0.386285	-0.0273	0.0372	0.397898	-0.00295	0.842	0.2263	-0.0266	0.539	0.4092	-0.0208	0.102	0.3888	-0.0119	0.766
rs10166361	XI Diseases of the digestive system (K11_)	Diverticular disease of intestine	0.0106	0.0158489	1.8	K11_DIVERTIC	157153	1199086	0.275	0.386834	0.00151	0.845	0.398	0.0083	0.349	0.2253	0.0316	0.0898	0.4092	0.0138	0.0651	0.3873	0.0455	0.0525
rs10166361	VII Diseases of the eye and adnexa (H7_)	Primary open-angle glaucoma, strict	0.0187	0.0158489	1.8	H7_GLAUCOMA_POAG	50138	1466846	0.31	0.386192	0.0183	0.205	0.397846	0.0245	0.382	0.2264	-0.00598	0.758	0.4092	0.0199	0.0947	0.3885	0.0792	0.0209
rs10166361	II Neoplasms, from cancer register (ICD-O-3)	Malignant neoplasm of oesophagus, excluding all cancers (controls excluding all cancers)	-0.0536	0.0177828	1.75	C3_OESOPHAGUS_EXALLC	4334	1253702	0.341	0.386317	-0.0379	0.355	0.3979	-0.00501	0.917				0.4093	-0.0862	0.0086
rs10166361	IX Diseases of the circulatory system (I9_)	Alcoholic cardiomyopathy	-0.126	0.0186209	1.73	I9_CARDMYOALC	758	949979	0.122	0.386402	-0.28	0.0132							0.4093	-0.0816	0.18
rs10166361	II Neoplasms from hospital discharges (CD2_)	Benign neoplasm of colon, rectum, anus and anal canal	-0.00795	0.0218776	1.66	CD2_BENIGN_COLORECANI	214159	1260051	0.567	0.386378	0.00298	0.739	0.3981	-0.0136	0.263	0.2264	0.0015	0.91	0.4095	-0.00995	0.0196	0.3888	-0.0208	0.242
rs10166361	I Certain infectious and parasitic diseases (AB1_)	Viral hepatitis	-0.0182	0.0263027	1.58	AB1_VIRAL_HEPATITIS	43060	1494856	0.179	0.386378	-0.0587	0.035	0.3979	0.0921	0.0988	0.2264	-0.0109	0.492	0.4094	-0.0188	0.0945	0.3885	-0.0237	0.379
rs10166361	IX Diseases of the circulatory system (I9_)	Abdominal aortic aneurysm (AAA)	-0.021	0.0269153	1.57	I9_ABAORTANEUR	24557	1474384	0.578	0.386408	0.012	0.592	0.3981	-0.044	0.296	0.2264	-0.0247	0.571	0.4093	-0.0266	0.0184	0.3884	-0.0469	0.462
rs10166361	VII Diseases of the eye and adnexa (H7_)	Visual impairment including blindness (binocular or monocular)	-0.0199	0.0281838	1.55	H7_BLINDANDVISIMPAIRMENT	30529	1462609	0.273	0.38653	-0.0563	0.051	0.3979	-0.074	0.0848	0.2265	-0.0411	0.104	0.4093	-0.00797	0.472	0.3883	-0.00797	0.833
rs10166361	XIII Diseases of the musculoskeletal system and connective tissue (M13_)	Myalgia	-0.0162	0.0288403	1.54	M13_MYALGIA	50758	1330191	0.264	0.387234	-0.0349	0.0153	0.3979	-0.0371	0.441	0.2264	0.00773	0.71	0.4093	-0.00698	0.5	0.3885	-0.0459	0.0858
rs10166361	IX Diseases of the circulatory system (I9_)	Hypertensive Heart Disease	-0.0162	0.0295121	1.53	I9_HYPTENSHD	49895	1193185	0.537	0.387234	-0.0283	0.0501	0.399357	-0.0826	0.123	0.2262	0.0007	0.973	0.4094	-0.0129	0.205	0.3886	-0.00499	0.871
rs10166361	III Diseases of the blood and blood-forming organs and certain disorders involving the immune mechanism (D3_)	Folate deficiency anaemia	0.0835	0.0323594	1.49	D3_ANAEMIA_FOLATEDEF	1453	1329611	0.478	0.386439	0.134	0.121	0.3979	-0.013	0.889				0.4093	0.0944	0.0567
rs10166361	IX Diseases of the circulatory system (I9_)	Heart failure, strict	-0.0104	0.0338844	1.47	I9_HEARTFAIL	131378	1345190	0.0428	0.386378	-0.0181	0.0303	0.397679	-0.0214	0.0916	0.2264	0.0357	0.0262	0.4093	-0.00995	0.205	0.3887	-0.0139	0.59
rs10166361	IX Diseases of the circulatory system (I9_)	Varicose veins	-0.0118	0.0346737	1.46	I9_VARICVE	79106	1412575	0.295	0.386383	-0.0129	0.114	0.398021	-0.0235	0.0296	0.2263	0.0441	0.206	0.4093	-0.00499	0.666	0.388	0.0258	0.536
rs10166361	Gastrointestinal endpoints	Cirrhosis of liver, NAS	-0.0206	0.0354813	1.45	CHIRHEP_NAS	22878	1507059	0.316	0.386472	-0.0516	0.145	0.398	-0.182	0.133	0.2264	0.016	0.541	0.4093	-0.0247	0.038	0.3885	-0.00995	0.747
rs10166361	XI Diseases of the digestive system (K11_)	Acute pancreatitis	-0.0212	0.0363078	1.44	K11_ACUTPANC	22643	1468789	0.814	0.386791	-0.0182	0.257	0.398	-0.0408	0.186	0.2262	0.00682	0.835	0.4093	-0.0227	0.184	0.3888	-0.0516	0.292
rs10166361	XIV Diseases of the genitourinary system (N14_)	Acute renal failure	-0.0117	0.0371535	1.43	N14_ACUTERENFAIL	90152	1394880	0.158	0.386412	-0.0305	0.0593	0.39801	-0.0239	0.0361	0.2261	0.0147	0.361	0.4094	-0.00499	0.542	0.3888	-0.0334	0.181
rs10166361	XIII Diseases of the musculoskeletal system and connective tissue (M13_)	Rheumatism, unspecified	-0.0327	0.0398107	1.4	M13_RHEUMATISM	8833	1200396	0.0452	0.387266	-0.0528	0.00581	0.3983	-0.0484	0.298				0.4093	0.0475	0.186
rs10166361	VII Diseases of the eye and adnexa (H7_)	Disorders of optic nerve and visual pathways	-0.0218	0.0416869	1.38	H7_OPTNERVE	20559	1506317	0.537	0.386378	-0.0197	0.412	0.3979	-0.0128	0.841	0.2264	0.0175	0.552	0.4093	-0.0276	0.0481	0.3882	-0.0733	0.129
rs10166361	IX Diseases of the circulatory system (I9_)	Atrial fibrillation and flutter	-0.00954	0.042658	1.37	I9_AF	170643	1163021	0.53	0.386688	-0.0189	0.0324	0.398	-0.0138	0.239	0.2262	-0.002	0.917	0.4093	-0.002	0.773	0.3882	-0.0305	0.271
rs10166361	XIII Diseases of the musculoskeletal system and connective tissue (M13_)	Recurrent dislocation of patella	-0.0506	0.0436516	1.36	M13_PATELLADISLOCATIO	3499	1183990	0.496	0.387449	-0.0293	0.341	0.398	-0.0824	0.578				0.4093	-0.0926	0.0386
rs10166361	II Neoplasms from hospital discharges (CD2_)	Benign neoplasm of other and ill-defined parts of digestive system	0.0262	0.0446684	1.35	CD2_BENIGN_OTHERDIGESTIVE	13218	1476088	0.809	0.386378	0.0182	0.299	0.3979	0.0168	0.665	0.2264	0.0649	0.262	0.4092	0.0386	0.117
rs10166361	II Neoplasms, from cancer register (ICD-O-3)	Malignant neoplasm of colon, excluding all cancers (controls excluding all cancers)	-0.019	0.0467735	1.33	C3_COLON_EXALLC	26090	1319508	0.772	0.386294	-0.0113	0.507	0.397836	-0.011	0.564	0.2263	-0.0649	0.108	0.4093	-0.0247	0.128	0.3886	-0.0139	0.796
rs10166361	XII Diseases of the skin and subcutaneous tissue (L12_)	Acne	-0.0209	0.047863	1.32	L12_ACNE	21289	1466258	0.245	0.38632	-0.0258	0.236	0.39797	-0.0213	0.326	0.2262	-0.0705	0.0129	0.4093	-0.00698	0.709	0.3885	0.0332	0.412
rs10166361	XI Diseases of the digestive system (K11_)	Acute gastritis	-0.036	0.047863	1.32	K11_ACUTGASTR	6945	1369643	0.247	0.38684	-0.0146	0.58	0.3981	-0.0424	0.283	0.2265	-0.162	0.017	0.4093	-0.0354	0.343
rs10166361	IV Endocrine, nutritional and metabolic diseases (E4_)	Hypothyroidism, strict autoimmune	-0.00895	0.047863	1.32	E4_HYTHY_AI_STRICT	155096	1277656	0.455	0.387039	-0.0118	0.0926	0.39815	-0.0176	0.087	0.2264	0.00702	0.756	0.4092	-0.00598	0.461	0.3887	0.0251	0.28
rs10166361	IV Endocrine, nutritional and metabolic diseases (E4_)	Thyrotoxicosis with diffuse goitre	0.031	0.0489779	1.31	E4_THYTOXGOITDIF	9267	1399643	0.692	0.386867	0.0219	0.251	0.3982	0.0238	0.708	0.2264	0.0916	0.109	0.4093	0.0421	0.251
rs71953676	Diabetes endpoints	Type 2 diabetes, definitions combined	0.0367	3.63078e-09	8.44	T2D	338932	1167591		0.329382	0.0367	3.61e-09
rs71953676	XIII Diseases of the musculoskeletal system and connective tissue (M13_)	Pain in limb	0.0402	1.09648e-07	6.96	M13_LIMBPAIN	237010	1103867		0.328619	0.0402	1.08e-07
rs71953676	XIII Diseases of the musculoskeletal system and connective tissue (M13_)	Dorsalgia	0.0272	3.80189e-06	5.42	M13_DORSALGIA	423010	998455		0.328824	0.0272	3.82e-06
rs71953676	Comorbidities of COPD	Cardiac arrhythmias	0.0305	4.16869e-06	5.38	CARDIAC_ARRHYTM	327465	955094		0.328714	0.0305	4.12e-06
rs71953676	VII Diseases of the eye and adnexa (H7_)	Primary open-angle glaucoma, strict	-0.0619	4.2658e-05	4.37	H7_GLAUCOMA_POAG	50138	1466846		0.329614	-0.0619	4.23e-05
rs71953676	IX Diseases of the circulatory system (I9_)	Ischaemic heart disease, wide definition	0.0264	5.49541e-05	4.26	I9_IHD	302049	1199500		0.329456	0.0264	5.52e-05
rs71953676	XIII Diseases of the musculoskeletal system and connective tissue (M13_)	Pain in joint	0.0333	5.88844e-05	4.23	JOINTPAIN	444520	837019		0.327838	0.0333	5.89e-05
rs71953676	XIII Diseases of the musculoskeletal system and connective tissue (M13_)	Spondylosis	0.0374	0.000102329	3.99	M13_SPONDYLOSIS	145717	1156006		0.328022	0.0374	0.000101
rs71953676	X Diseases of the respiratory system (J10_)	Asthma (more control exclusions)	0.0271	0.000104713	3.98	J10_ASTHMA_EXMORE	144619	1193437		0.32815	0.0271	0.000105
rs71953676	XIII Diseases of the musculoskeletal system and connective tissue (M13_)	Rheumatism, unspecified	0.0754	0.000131826	3.88	M13_RHEUMATISM	8833	1200396		0.327831	0.0754	0.000132
rs71953676	IX Diseases of the circulatory system (I9_)	Coronary atherosclerosis	0.0281	0.000138038	3.86	I9_CORATHER	196564	1298646		0.329451	0.0281	0.000139
rs71953676	IV Endocrine, nutritional and metabolic diseases (E4_)	Hypothyroidism, strict autoimmune	0.0264	0.000269153	3.57	E4_HYTHY_AI_STRICT	155096	1277656		0.329266	0.0264	0.00027
rs71953676	XIII Diseases of the musculoskeletal system and connective tissue (M13_)	Sciatica+with lumbago	0.0352	0.000275423	3.56	M13_SCIATICA	65925	1234940		0.328079	0.0352	0.000276
rs71953676	VII Diseases of the eye and adnexa (H7_)	Glaucoma	-0.0351	0.000354813	3.45	H7_GLAUCOMA	163454	1348411		0.329456	-0.0351	0.000353
rs71953676	IV Endocrine, nutritional and metabolic diseases (E4_)	Pure hypercholesterolaemia	0.0283	0.000363078	3.44	E4_HYPERCHOL	191901	1239391		0.329424	0.0283	0.000364
rs71953676	IX Diseases of the circulatory system (I9_)	Hypertension	0.0191	0.000380189	3.42	I9_HYPTENS	700642	819430		0.329455	0.0191	0.000381
rs71953676	IV Endocrine, nutritional and metabolic diseases (E4_)	Obesity	0.0314	0.00040738	3.39	E4_OBESITY	293801	1204307		0.329459	0.0314	0.000405
rs71953676	III Diseases of the blood and blood-forming organs and certain disorders involving the immune mechanism (D3_)	Purpura and other haemorrhagic conditions	0.0701	0.000676083	3.17	D3_PURPURA_AND3_OTHER_HAEMORRHAGIC	35605	1489363		0.329496	0.0701	0.000676
rs71953676	Interstitial lung disease endpoints	Gastro-oesophageal reflux disease	0.0273	0.00109648	2.96	K11_REFLUX	306252	1130488		0.329269	0.0273	0.00109
rs71953676	IX Diseases of the circulatory system (I9_)	Hypertension, essential	0.0181	0.00138038	2.86	I9_HYPTENSESS	675622	821568		0.329349	0.0181	0.00137
rs71953676	II Neoplasms, from cancer register (ICD-O-3)	Malignant neoplasm of bladder, excluding all cancers (controls excluding all cancers)	0.0709	0.00147911	2.83	C3_BLADDER_EXALLC	19290	1359414		0.32979	0.0709	0.00148
rs71953676	IX Diseases of the circulatory system (I9_)	Cerebral aneurysm, nonruptured	0.0827	0.00151356	2.82	I9_ANEURYSM	5679	1310347		0.32918	0.0827	0.00153
rs71953676	IX Diseases of the circulatory system (I9_)	Heart failure, strict	0.0274	0.00158489	2.8	I9_HEARTFAIL	131378	1345190		0.329456	0.0274	0.0016
rs71953676	IX Diseases of the circulatory system (I9_)	Myocardial infarction, strict	0.0308	0.00165959	2.78	I9_MI_STRICT	95788	1340979		0.329231	0.0308	0.00164
rs71953676	XI Diseases of the digestive system (K11_)	Cholelithiasis	0.0227	0.0020893	2.68	K11_CHOLELITH	99696	1416338		0.32924	0.0227	0.00208
rs71953676	IV Endocrine, nutritional and metabolic diseases (E4_)	Disorders of lipoprotein metabolism and other lipidaemias	0.0213	0.00218776	2.66	E4_LIPOPROT	560638	934099		0.329297	0.0213	0.00216
rs71953676	XIV Diseases of the genitourinary system (N14_)	Benign mammary dysplasia	0.0592	0.00346737	2.46	N14_BENIGNMAMDYSP	8300	935429		0.32855	0.0592	0.00349
rs71953676	IX Diseases of the circulatory system (I9_)	Varicose veins	-0.0249	0.00354813	2.45	I9_VARICVE	79106	1412575		0.329574	-0.0249	0.00354
rs71953676	III Diseases of the blood and blood-forming organs and certain disorders involving the immune mechanism (D3_)	Thrombocytopenia, unspecified	0.0849	0.00416869	2.38	D3_THROMBOCYTOPENIANAS	30774	1495456		0.329423	0.0849	0.00414
rs71953676	VI Diseases of the nervous system (G6_)	MS-disease / Multiple Sclerosis	-0.0799	0.0047863	2.32	G6_MS	7907	1474810		0.329466	-0.0799	0.00476
rs71953676	VI Diseases of the nervous system (G6_)	Sleep apnoea	0.0192	0.00489779	2.31	G6_SLEEPAPNO	282098	1236729		0.329463	0.0192	0.00495
rs71953676	IV Endocrine, nutritional and metabolic diseases (E4_)	Hyperkalaemia	0.0934	0.00512861	2.29	E4_HYPERKALAEMIA	27940	1410728		0.329009	0.0934	0.00508
rs71953676	XIII Diseases of the musculoskeletal system and connective tissue (M13_)	Calcific tendinitis of shoulder	0.0865	0.00549541	2.26	M13_CALCIFICTEND	8992	1256803		0.327688	0.0865	0.00552
rs71953676	XII Diseases of the skin and subcutaneous tissue (L12_)	Other disorders of pigmentation	-0.107	0.00588844	2.23	L12_OTHPIGMENTATION	19738	1465006		0.329326	-0.107	0.00591
rs71953676	XI Diseases of the digestive system (K11_)	Chronic pancreatitis	0.0598	0.00588844	2.23	K11_CHRONPANC	10222	1397557		0.329111	0.0598	0.00593
rs71953676	IV Endocrine, nutritional and metabolic diseases (E4_)	Nontoxic multinodular goitre	0.0468	0.00588844	2.23	E4_GOITREMULTINOD	17761	1390381		0.328861	0.0468	0.00582
rs71953676	IV Endocrine, nutritional and metabolic diseases (E4_)	Disorders of iron metabolism	0.184	0.0060256	2.22	E4_IRON_MET	4295	1291014		0.328951	0.184	0.00608
rs71953676	VI Diseases of the nervous system (G6_)	Migraine	0.0265	0.00616595	2.21	G6_MIGRAINE	81917	1331335		0.328763	0.0265	0.00622
rs71953676	XIV Diseases of the genitourinary system (N14_)	Calculus of kidney and ureter	0.0363	0.00691831	2.16	N14_CALCUKIDUR	70597	1452733		0.329477	0.0363	0.007
rs71953676	XIII Diseases of the musculoskeletal system and connective tissue (M13_)	Spinal stenosis	0.0272	0.00691831	2.16	M13_SPINSTENOSIS	95507	1213449		0.327856	0.0272	0.00692
rs71953676	VII Diseases of the eye and adnexa (H7_)	Degeneration of macula and posterior pole	0.0299	0.00691831	2.16	H7_MACULADEGEN	99258	1382823		0.329344	0.0299	0.00696
rs71953676	XIII Diseases of the musculoskeletal system and connective tissue (M13_)	Hallux rigidus	0.0537	0.00707946	2.15	M13_HALLUXRIGIDUS	18520	1331010		0.328815	0.0537	0.00705
rs71953676	XII Diseases of the skin and subcutaneous tissue (L12_)	Alopecia areata	0.127	0.00794328	2.1	L12_ALOPECAREATA	2940	1460632		0.329213	0.127	0.00786
rs71953676	IV Endocrine, nutritional and metabolic diseases (E4_)	Thyrotoxicosis with diffuse goitre	0.0519	0.00831764	2.08	E4_THYTOXGOITDIF	9267	1399643		0.328877	0.0519	0.00834
rs71953676	XVII Congenital malformations, deformations and chromosomal abnormalities (Q17)	Other congenital malformations of skin	0.0977	0.0120226	1.92	Q17_OTHER_CONGEN_MALFO_SKIN	2616	1373041		0.329446	0.0977	0.012
rs71953676	XI Diseases of the digestive system (K11_)	Other diseases of biliary tract	0.0661	0.0134896	1.87	K11_BILIAOTH	7663	1308393		0.32904	0.0661	0.0136
rs71953676	XI Diseases of the digestive system (K11_)	Intestinal adhesions without obstruction	0.0663	0.0134896	1.87	K11_ADHE	5019	1181720		0.329016	0.0663	0.0136
rs71953676	II Neoplasms, from cancer register (ICD-O-3)	Malignant neoplasm of renal pelvis, excluding all cancers (controls excluding all cancers)	0.187	0.0151356	1.82	C3_RENAL_PELVIS_EXALLC	1622	834934		0.329652	0.187	0.0151
rs71953676	IX Diseases of the circulatory system (I9_)	Cardiac arrest	0.068	0.0190546	1.72	I9_CARDARR	7963	1060999		0.328789	0.068	0.0192
rs71953676	Comorbidities of Interstitial lung disease endpoints	Spondyloarthritis	0.0386	0.0204174	1.69	SPONDYLOARTHRITIS	21733	1432467		0.329337	0.0386	0.0205
rs71953676	XI Diseases of the digestive system (K11_)	Ventral hernia	0.0348	0.020893	1.68	K11_VENTHER	26964	1450754		0.329667	0.0348	0.021
rs71953676	XI Diseases of the digestive system (K11_)	Constipation	0.0166	0.0213796	1.67	K11_CONSTIPATION	138112	1273019		0.329456	0.0166	0.0213
rs71953676	XI Diseases of the digestive system (K11_)	Inguinal hernia	-0.0185	0.0223872	1.65	K11_HERING	101817	1366943		0.329222	-0.0185	0.0224
rs71953676	Neurological endpoints	Sleep disorders (combined)	0.0146	0.0234423	1.63	SLEEP	249186	1211093		0.329367	0.0146	0.0234
rs71953676	VIII Diseases of the ear and mastoid process (H8_)	Sensorineural hearing loss	0.0176	0.0251189	1.6	H8_HL_SEN_NAS	275957	1150993		0.329387	0.0176	0.0253
rs71953676	III Diseases of the blood and blood-forming organs and certain disorders involving the immune mechanism (D3_)	Sarcoidosis	0.0464	0.0251189	1.6	D3_SARCOIDOSIS	10118	1486648		0.329377	0.0464	0.0252
rs71953676	XIII Diseases of the musculoskeletal system and connective tissue (M13_)	Fibroblastic disorders	0.0328	0.0275423	1.56	M13_FIBROBLASTIC	70848	1284955		0.327816	0.0328	0.0276
rs71953676	XIII Diseases of the musculoskeletal system and connective tissue (M13_)	Myalgia	0.0327	0.0281838	1.55	M13_MYALGIA	50758	1330191		0.327822	0.0327	0.0284
rs71953676	VIII Diseases of the ear and mastoid process (H8_)	Other disorders of ear	0.0147	0.0281838	1.55	H8_OTHEREAR	353205	1132457		0.329456	0.0147	0.0282
rs71953676	Rheuma endpoints	SLE (Finngen)	0.0914	0.0301995	1.52	SLE_FG	3491	1361247		0.328738	0.0914	0.0299
rs71953676	VIII Diseases of the ear and mastoid process (H8_)	Vertigo of central origin	0.142	0.0316228	1.5	H8_VERTIGOCENT	1377	929919		0.3293	0.142	0.0319
rs71953676	XI Diseases of the digestive system (K11_)	Irritable bowel syndrome	0.0285	0.0331131	1.48	K11_IBS	57023	1270960		0.329098	0.0285	0.0332
rs71953676	II Neoplasms, from cancer register (ICD-O-3)	Non-Hodgkin lymphoma, all, excluding all cancers (controls excluding all cancers)	-0.0453	0.0331131	1.48	C3_NONHODGKIN_EXALLC	13198	1273062		0.329461	-0.0453	0.0331
rs71953676	IX Diseases of the circulatory system (I9_)	Valvular heart disease excluding rheumatic fever	0.0209	0.0338844	1.47	I9_VHD	75691	1335260		0.328721	0.0209	0.0337
rs71953676	XIII Diseases of the musculoskeletal system and connective tissue (M13_)	Osteonecrosis	-0.0705	0.0354813	1.45	M13_OSTEONECROSIS	7247	1428127		0.329266	-0.0705	0.0356
rs71953676	XII Diseases of the skin and subcutaneous tissue (L12_)	Psoriasis	0.0284	0.0371535	1.43	L12_PSORIASIS	43031	1494431		0.329366	0.0284	0.037
rs71953676	XI Diseases of the digestive system (K11_)	Cholecystitis	0.0418	0.0371535	1.43	K11_CHOLECYST	20217	1440251		0.32904	0.0418	0.037
rs71953676	X Diseases of the respiratory system (J10_)	All pneumoniae	0.0125	0.0380189	1.42	J10_PNEUMONIA	151723	1360172		0.329456	0.0125	0.0383
rs71953676	II Neoplasms from hospital discharges (CD2_)	Benign lipomatous neoplasm	0.0279	0.0389045	1.41	CD2_BENIGN_LIPOMATOUS	42824	1483530		0.329456	0.0279	0.0391
rs71953676	Rheuma endpoints	Idiopathic gout	0.0527	0.0489779	1.31	GOUT_IDIO	15411	1510562		0.329367	0.0527	0.049
rs34261763	VII Diseases of the eye and adnexa (H7_)	Anisometropia and aniseikonia	1.25	0.0109648	1.96	H7_ANISOMETROPIA	5521	1459083		0.00220982	1.25	0.0111
rs34261763	IX Diseases of the circulatory system (I9_)	Coronary atherosclerosis	0.188	0.0147911	1.83	I9_CORATHER	196564	1298646		0.00220971	0.188	0.0148
rs34261763	XI Diseases of the digestive system (K11_)	Parodontitis or operation codes	-0.185	0.017378	1.76	K11_PARODON_OPER	108474	1398626		0.00221124	-0.185	0.0172
rs34261763	XIII Diseases of the musculoskeletal system and connective tissue (M13_)	Recurrent dislocation of patella	-0.808	0.0194984	1.71	M13_PATELLADISLOCATIO	3499	1183990		0.00218507	-0.808	0.0197
rs34261763	IV Endocrine, nutritional and metabolic diseases (E4_)	Hypopituitarism	-0.718	0.020893	1.68	E4_HYPOPIT	4012	1351879		0.0022049	-0.718	0.021
rs34261763	VIII Diseases of the ear and mastoid process (H8_)	M√©ni√®re disease	0.593	0.0269153	1.57	H8_MENIERE	6883	1330823		0.00221909	0.593	0.027
rs34261763	IX Diseases of the circulatory system (I9_)	Unstable angina pectoris	0.285	0.0275423	1.56	I9_UAP	45564	1424540		0.00219559	0.285	0.0272
rs34261763	III Diseases of the blood and blood-forming organs and certain disorders involving the immune mechanism (D3_)	Other and unspecified anaemias	-0.265	0.0301995	1.52	D3_ANAEMIANAS	160628	1322696		0.00220955	-0.265	0.0304
rs34261763	XVII Congenital malformations, deformations and chromosomal abnormalities (Q17)	Congenital malformations of genital organs	-0.559	0.0346737	1.46	Q17_CONGEN_MALFO_GENITAL_ORGANS	6055	1367547		0.00221124	-0.559	0.0343
rs34261763	XVII Congenital malformations, deformations and chromosomal abnormalities (Q17)	Cystic kidney disease	-1.05	0.0371535	1.43	Q17_CYSTIC_KIDNEY_DISEA	9771	1528829		0.00221121	-1.05	0.0367
rs34261763	IX Diseases of the circulatory system (I9_)	Hypotension	0.405	0.0416869	1.38	I9_HYPOTE	44208	1445795		0.00221167	0.405	0.042
rs34261763	XI Diseases of the digestive system (K11_)	Ulcerative colitis (strict definition, require KELA, min 2 HDR)	0.396	0.042658	1.37	K11_UC_STRICT2	16365	1478510		0.00221011	0.396	0.0426
rs34261763	XII Diseases of the skin and subcutaneous tissue (L12_)	Seborrhoeic dermatitis	-0.532	0.0457088	1.34	L12_SEBORRHOEIC	50180	1360010		0.00220833	-0.532	0.0453
rs34261763	VII Diseases of the eye and adnexa (H7_)	Primary angle-closure glaucoma	-0.81	0.0457088	1.34	H7_GLAUCCLOSEPRIM	12774	1492462		0.00220356	-0.81	0.0457
rs34261763	X Diseases of the respiratory system (J10_)	Peritonsillar abscess	-0.32	0.0489779	1.31	J10_PERITONSABSC	17497	1388466		0.00220548	-0.32	0.0487
rs34683740	Diabetes endpoints	Type 2 diabetes, definitions combined	-0.0281	4.67735e-06	5.33	T2D	338932	1167591	0.657	0.0997749	-0.0208	0.0327	0.0731118	-0.0149	0.385	0.0123	-0.0411	0.389	0.0665	-0.0383	4.06e-05	0.0461	-0.0296	0.474
rs34683740	IV Endocrine, nutritional and metabolic diseases (E4_)	Disorders of lipoprotein metabolism and other lipidaemias	-0.0287	2.04174e-05	4.69	E4_LIPOPROT	560638	934099	0.383	0.0996255	-0.021	0.0538	0.07327	-0.0322	0.03	0.0123	-0.0516	0.332	0.0665	-0.0383	0.000541	0.0458	0.0435	0.323
rs34683740	IX Diseases of the circulatory system (I9_)	Heart failure, strict	-0.0393	2.63027e-05	4.58	I9_HEARTFAIL	131378	1345190	0.768	0.0996826	-0.0508	0.000215	0.07315	-0.0206	0.377	0.0123	-0.0677	0.315	0.0666	-0.0305	0.058	0.0462	-0.0431	0.524
rs34683740	IV Endocrine, nutritional and metabolic diseases (E4_)	Obesity	-0.0293	3.38844e-05	4.47	E4_OBESITY	293801	1204307	0.806	0.0996806	-0.0207	0.135	0.07309	-0.0124	0.59	0.0123	-0.0129	0.789	0.0666	-0.0363	7.76e-05	0.046	-0.0286	0.435
rs34683740	IX Diseases of the circulatory system (I9_)	Hypertension	-0.0221	6.0256e-05	4.22	I9_HYPTENS	700642	819430	0.456	0.0996784	-0.0145	0.0845	0.07326	-0.0181	0.124	0.0122	0.0262	0.683	0.0665	-0.0344	0.000337	0.046	-0.0545	0.24
rs34683740	IX Diseases of the circulatory system (I9_)	Hypertension, essential	-0.0206	0.000213796	3.67	I9_HYPTENSESS	675622	821568	0.683	0.0996845	-0.0141	0.11	0.07326	-0.0174	0.137	0.0122	0.0194	0.76	0.0665	-0.0296	0.00151	0.046	-0.0478	0.298
rs34683740	IX Diseases of the circulatory system (I9_)	Valvular heart disease excluding rheumatic fever	-0.0388	0.000363078	3.44	I9_VHD	75691	1335260	0.449	0.0997635	-0.0473	0.00229	0.07315	-0.0226	0.499	0.0124	-0.0392	0.699	0.0667	-0.0383	0.0315	0.0462	0.128	0.172
rs34683740	X Diseases of the respiratory system (J10_)	Chronic sinusitis	0.0383	0.000389045	3.41	J10_CHRONSINUSITIS	78191	1266513	0.645	0.0996692	0.0227	0.166	0.0730182	0.0679	0.125	0.0124	0.0124	0.867	0.0667	0.0474	0.0029	0.0462	0.0966	0.168
rs34683740	VII Diseases of the eye and adnexa (H7_)	Epiphora	0.144	0.00186209	2.73	H7_EPIPHORA	4180	1438577	0.42	0.0996846	0.185	0.0332	0.07302	0.0926	0.27	0.0123	0.593	0.0512	0.0666	0.128	0.0865
rs34683740	IV Endocrine, nutritional and metabolic diseases (E4_)	Other disorders of glucose regulation and pancreatic internal secretion	-0.0838	0.00186209	2.73	E4_GLUCOPANCREAS	13135	1498440	0.295	0.0996826	-0.0686	0.093	0.07321	-0.106	0.165	0.0124	0.158	0.324	0.0666	-0.0944	0.0294	0.0463	-0.345	0.0424
rs34683740	I Certain infectious and parasitic diseases (AB1_)	Other superficial mycoses	-0.146	0.00199526	2.7	AB1_OTHER_SUPERF_MYCOSIS	6019	1104363	0.62	0.0996838	-0.193	0.0273				0.0124	0.0475	0.768	0.0666	-0.146	0.0224	0.0463	-0.181	0.285
rs34683740	Comorbidities of Interstitial lung disease endpoints	Spondyloarthritis	0.0566	0.00380189	2.42	SPONDYLOARTHRITIS	21733	1432467	0.759	0.0998471	0.0531	0.042	0.07289	0.0798	0.154	0.0123	-0.141	0.389	0.0666	0.068	0.0688	0.0461	0.0125	0.918
rs34683740	XIII Diseases of the musculoskeletal system and connective tissue (M13_)	Sacroiliitis, not elsewhere classified	0.0848	0.00812831	2.09	M13_SACROILIITIS	9205	1293578	0.309	0.0995288	0.109	0.043	0.0729997	-0.013	0.947	0.0124	-0.32	0.101	0.0666	0.093	0.0322	0.0461	0.0975	0.507
rs34683740	XIV Diseases of the genitourinary system (N14_)	Glomerular disorders in diseases classified elsewhere	-0.0788	0.01	2	N14_GLOMEINOTH	8506	1467604	0.493	0.0996463	-0.103	0.00502	0.07303	-0.111	0.406	0.0124	-0.154	0.503	0.0666	0.00632	0.921
rs34683740	IX Diseases of the circulatory system (I9_)	Atrial fibrillation and flutter	-0.024	0.01	2	I9_AF	170643	1163021	0.393	0.0996596	-0.0419	0.00367	0.07309	0.00829	0.701	0.0124	-0.0592	0.453	0.0667	-0.0188	0.223	0.046	-0.0208	0.776
rs34683740	VII Diseases of the eye and adnexa (H7_)	Primary angle-closure glaucoma	-0.0762	0.01	2	H7_GLAUCCLOSEPRIM	12774	1492462	0.623	0.0996948	-0.104	0.0818	0.07318	-0.123	0.176	0.0124	0.0563	0.723	0.0666	-0.0779	0.0482	0.0461	0.0773	0.546
rs34683740	XI Diseases of the digestive system (K11_)	Diaphragmatic hernia	0.0272	0.0128825	1.89	K11_DIAHER	74442	1364047	0.548	0.0996559	0.0295	0.126	0.07283	0.0418	0.0108	0.0123	-0.062	0.619	0.0666	-0.00399	0.866	0.046	0.0359	0.729
rs34683740	VII Diseases of the eye and adnexa (H7_)	Hereditary corneal dystrophies	-0.0839	0.0131826	1.88	H7_KERATOCONUS	8396	1452688	0.52	0.0996938	-0.0486	0.507	0.0730756	-0.00999	0.925	0.0123	0.208	0.461	0.0666	-0.112	0.00646
rs34683740	VI Diseases of the nervous system (G6_)	Hemiplegia	0.0831	0.0134896	1.87	G6_HEMIPLE	7570	1470351	0.299	0.0997201	0.109	0.0403	0.07301	0.11	0.0738	0.0123	-0.293	0.179	0.0666	0.0488	0.449
rs34683740	IX Diseases of the circulatory system (I9_)	Cardiomyopathy	-0.0414	0.0144544	1.84	I9_CARDMYO	38784	1376764	0.347	0.0999485	-0.0678	0.0136	0.07311	-0.0955	0.156	0.0123	0.00481	0.958	0.0666	-0.0257	0.285	0.0461	0.115	0.274
rs34683740	VI Diseases of the nervous system (G6_)	Migraine	0.0268	0.0154882	1.81	G6_MIGRAINE	81917	1331335	0.907	0.0998013	0.0296	0.0508	0.0730562	0.0179	0.617	0.0123	-0.0286	0.718	0.0665	0.0331	0.102	0.046	-0.002	0.968
rs34683740	XVII Congenital malformations, deformations and chromosomal abnormalities (Q17)	Left ventricular outflow tract obstruction (LVOTO), broad definition	-0.0477	0.0158489	1.8	Q17_LVOTO_BROAD	28530	1507762	0.25	0.0996826	-0.0594	0.119	0.073061	-0.152	0.123	0.0124	-0.107	0.464	0.0666	-0.045	0.0679	0.0461	0.187	0.111
rs34683740	Interstitial lung disease endpoints	Gastro-oesophageal reflux disease	0.018	0.0162181	1.79	K11_REFLUX	306252	1130488	0.074	0.0998836	0.0397	0.00236	0.07279	0.0297	0.081	0.0123	0.0405	0.381	0.0665	-0.00797	0.497	0.0461	0.0335	0.377
rs34683740	XIII Diseases of the musculoskeletal system and connective tissue (M13_)	Cervicalgia	0.0254	0.0199526	1.7	M13_CERVICALGIA	133419	1220963	0.325	0.0995962	0.035	0.156	0.07303	0.0804	0.168	0.0124	-0.0344	0.518	0.0665	0.0171	0.203	0.0458	0.0825	0.0423
rs34683740	XIV Diseases of the genitourinary system (N14_)	Renal failure	-0.0186	0.020893	1.68	N14_RENFAIL	179410	1332088	0.133	0.0996826	-0.00327	0.852	0.073061	-0.0014	0.933	0.0123	-0.0169	0.751	0.0666	-0.0276	0.0138	0.046	-0.134	0.0128
rs34683740	XIII Diseases of the musculoskeletal system and connective tissue (M13_)	Ankylosing spondylitis	0.0741	0.0234423	1.63	M13_ANKYLOSPON	5998	1180513	0.199	0.099566	0.099	0.00897	0.07289	0.132	0.287				0.0666	-0.0478	0.529
rs34683740	XIII Diseases of the musculoskeletal system and connective tissue (M13_)	Spinal stenosis	-0.0239	0.0263027	1.58	M13_SPINSTENOSIS	95507	1213449	0.153	0.0993188	-0.0375	0.0175	0.0730382	0.0227	0.463	0.0123	-0.138	0.05	0.0667	-0.0198	0.268	0.0461	0.0386	0.535
rs34683740	XII Diseases of the skin and subcutaneous tissue (L12_)	Other disorders of pigmentation	0.0538	0.0269153	1.57	L12_OTHPIGMENTATION	19738	1465006	0.493	0.0998163	0.0792	0.193	0.07303	0.162	0.0694	0.0123	-0.0723	0.584	0.0666	0.0491	0.0938	0.0459	-0.0516	0.657
rs34683740	IX Diseases of the circulatory system (I9_)	Secondary hypertension	-0.0625	0.030903	1.51	I9_HYPTENSEC	12793	1280747	0.941	0.100244	-0.0566	0.175	0.07306	0.0803	0.712	0.0123	-0.108	0.401	0.0666	-0.0639	0.155	0.046	-0.129	0.385
rs34683740	Gastrointestinal endpoints	Cirrhosis of liver, NAS	-0.0516	0.030903	1.51	CHIRHEP_NAS	22878	1507059	0.129	0.0996503	-0.0972	0.0912	0.07303	-0.44	0.0481	0.0123	0.0306	0.768	0.0666	-0.0257	0.376	0.0461	-0.172	0.0417
rs34683740	IV Endocrine, nutritional and metabolic diseases (E4_)	Pure hypercholesterolaemia	-0.0159	0.0323594	1.49	E4_HYPERCHOL	191901	1239391	0.825	0.0997256	-0.0169	0.174	0.0730708	-0.0176	0.172	0.0123	-0.0583	0.346	0.0666	-0.0139	0.318	0.0461	0.0393	0.477
rs34683740	XIII Diseases of the musculoskeletal system and connective tissue (M13_)	Rheumatism, unspecified	0.0566	0.0380189	1.42	M13_RHEUMATISM	8833	1200396	0.243	0.0993596	0.0359	0.248	0.07291	0.187	0.0293				0.0666	0.0781	0.305
rs34683740	XIII Diseases of the musculoskeletal system and connective tissue (M13_)	Osteonecrosis	0.0723	0.0380189	1.42	M13_OSTEONECROSIS	7247	1428127	0.557	0.0997931	0.0351	0.505	0.0730125	0.0682	0.435	0.0123	-0.0742	0.707	0.0666	0.13	0.0226
rs34683740	II Neoplasms from hospital discharges (CD2_)	Benign neoplasm of colon, rectum, anus and anal canal	-0.0155	0.0436516	1.36	CD2_BENIGN_COLORECANI	214159	1260051	0.143	0.0996826	0.0144	0.323	0.07316	-0.0434	0.0529	0.0124	-0.0129	0.805	0.0666	-0.0227	0.0267	0.0464	-0.0516	0.264
rs34683740	IX Diseases of the circulatory system (I9_)	Unstable angina pectoris	-0.0278	0.0446684	1.35	I9_UAP	45564	1424540	0.0741	0.0997964	0.000664	0.973	0.0731237	-0.0352	0.301	0.0122	0.166	0.201	0.0665	-0.0788	0.00194	0.0461	-0.0535	0.613
rs34683740	X Diseases of the respiratory system (J10_)	Emphysema	0.0429	0.0467735	1.33	J10_EMPHYSEMA	21156	1317398	0.533	0.0995088	-0.00795	0.863	0.0730008	0.0834	0.0451	0.0124	0.0182	0.905	0.0665	0.0445	0.15
rs34683740	II Neoplasms from hospital discharges (CD2_)	Benign neoplasm of thyroid gland	-0.108	0.0501187	1.3	CD2_BENIGN_THYROID	2278	1374150	0.373	0.0996826	-0.0719	0.3	0.07308	-0.307	0.0447				0.0666	-0.0962	0.398
rs28645908	VIII Diseases of the ear and mastoid process (H8_)	Diseases of external ear	-0.0838	1.69824e-06	5.77	H8_EXTERNAL	20101	1468563	0.557	0.101348	-0.0746	0.000165	0.07764	-0.181	0.0194	0.1397	-0.133	0.155	0.0762	-0.0871	0.0688
rs28645908	XI Diseases of the digestive system (K11_)	Hernia	-0.0231	0.00011749	3.93	K11_HERNIA	223046	1282152	0.203	0.101348	-0.0126	0.197	0.07784	-0.0292	0.0208	0.1398	0.00531	0.796	0.0762	-0.0373	0.000931	0.0809	-0.062	0.0986
rs28645908	XI Diseases of the digestive system (K11_)	Inguinal hernia	-0.0311	0.00020893	3.68	K11_HERING	101817	1366943	0.719	0.101322	-0.0252	0.0453	0.07784	-0.0251	0.234	0.1399	-0.0227	0.441	0.0762	-0.0402	0.00928	0.0811	-0.0944	0.0809
rs28645908	VI Diseases of the nervous system (G6_)	Migraine	-0.0301	0.00169824	2.77	G6_MIGRAINE	81917	1331335	0.133	0.101367	-0.0457	0.00272	0.0775113	-0.0424	0.221	0.1395	0.0136	0.572	0.0762	-0.0198	0.245	0.0809	-0.0953	0.0295
rs28645908	XI Diseases of the digestive system (K11_)	Ventral hernia	-0.0471	0.00275423	2.56	K11_VENTHER	26964	1450754	0.772	0.101468	-0.0256	0.276	0.07764	-0.0823	0.0497	0.1399	-0.0488	0.353	0.0762	-0.0611	0.0361	0.0811	-0.062	0.493
rs28645908	XIII Diseases of the musculoskeletal system and connective tissue (M13_)	Gout	0.0284	0.00323594	2.49	M13_GOUT	76920	1285677	0.897	0.101531	0.0344	0.123	0.07756	0.0411	0.308	0.1397	0.0252	0.232	0.0762	0.0294	0.0294	0.0811	-0.0208	0.692
rs28645908	II Neoplasms from hospital discharges (CD2_)	Benign neoplasm of urinary organs	-0.126	0.00501187	2.3	CD2_BENIGN_URINARY	3262	1329947	0.0849	0.101348	-0.168	0.00567	0.0775	0.246	0.163				0.0762	-0.128	0.073
rs28645908	XVII Congenital malformations, deformations and chromosomal abnormalities (Q17)	Other congenital malformations of skin	-0.134	0.00562341	2.25	Q17_OTHER_CONGEN_MALFO_SKIN	2616	1373041	0.935	0.101359	-0.137	0.0232	0.07759	-0.193	0.319				0.0762	-0.116	0.197
rs28645908	VIII Diseases of the ear and mastoid process (H8_)	Otitis externa	-0.0395	0.00831764	2.08	H8_EXTOTITIS	29901	1488687	0.0114	0.101424	-0.0754	0.00233	0.07761	-0.292	0.00647	0.1398	-0.00797	0.849	0.0762	0.0023	0.919	0.081	-0.115	0.0734
rs28645908	XIII Diseases of the musculoskeletal system and connective tissue (M13_)	Dorsalgia	-0.0139	0.011749	1.93	M13_DORSALGIA	423010	998455	0.0268	0.101307	-0.0179	0.0507	0.07761	-0.00965	0.644	0.1397	0.0291	0.0483	0.0762	-0.0237	0.00776	0.0812	-0.0411	0.127
rs28645908	IX Diseases of the circulatory system (I9_)	Hypotension due to drugs	0.108	0.0134896	1.87	HYPOTE_DRUGS	3415	1459415	0.742	0.101348	0.0489	0.656	0.07767	0.235	0.118	0.1398	0.145	0.12	0.0762	0.0908	0.13
rs28645908	XI Diseases of the digestive system (K11_)	Cholelithiasis	-0.0202	0.0154882	1.81	K11_CHOLELITH	99696	1416338	0.921	0.101377	-0.0242	0.0347	0.0775602	-0.0209	0.228	0.1397	-0.003	0.935	0.0763	-0.00797	0.702	0.0811	-0.0488	0.404
rs28645908	XI Diseases of the digestive system (K11_)	Constipation	-0.0176	0.0165959	1.78	K11_CONSTIPATION	138112	1273019	0.407	0.101348	-0.0195	0.0807	0.07779	-0.0447	0.0548	0.1399	0.0125	0.511	0.0763	-0.0198	0.152	0.0811	-0.0286	0.481
rs28645908	Comorbidities of COPD	Cardiac arrhythmias	-0.0129	0.018197	1.74	CARDIAC_ARRHYTM	327465	955094	0.622	0.101076	-0.00252	0.807	0.0775187	-0.00501	0.732	0.1399	-0.0139	0.382	0.0761	-0.0208	0.0135	0.081	-0.0334	0.284
rs28645908	XXI Factors influencing health status and contact with health services (Z21_)	Kidney transplant status	0.0841	0.0190546	1.72	Z21_KIDNEY_TRANSPLANT_STATUS	4474	1490589	0.097	0.101301	0.0271	0.621	0.0776093	0.246	0.0317	0.1398	0.00642	0.932	0.0762	0.191	0.00844
rs28645908	IX Diseases of the circulatory system (I9_)	Varicose veins of other sites	-0.0386	0.0199526	1.7	I9_VARICVESOTH	27347	1437083	0.855	0.101118	-0.0688	0.141	0.07759	-0.105	0.341	0.1398	-0.0109	0.781	0.0761	-0.0363	0.0871	0.0809	-0.0526	0.407
rs28645908	Diabetes endpoints	Type 1 diabetes, definitions combined	0.0336	0.0223872	1.65	T1D	33619	1381283	0.0497	0.101088	0.012	0.736	0.07756	-0.00985	0.835	0.14	0.0482	0.107	0.0761	0.02	0.373	0.081	0.197	0.000828
rs28645908	Interstitial lung disease endpoints	Gastro-oesophageal reflux disease	-0.0138	0.0229087	1.64	K11_REFLUX	306252	1130488	0.244	0.10128	-0.0137	0.293	0.07762	-0.00551	0.737	0.1395	0.0121	0.402	0.0763	-0.0257	0.00644	0.081	-0.0305	0.255
rs28645908	Diabetes endpoints	Type 2 diabetes, definitions combined	0.0136	0.0245471	1.61	T2D	338932	1167591	0.973	0.101313	0.0158	0.103	0.0775822	0.00929	0.573	0.1399	0.00562	0.705	0.0762	0.0163	0.157	0.0813	0.0194	0.508
rs28645908	XIII Diseases of the musculoskeletal system and connective tissue (M13_)	Myalgia	-0.0268	0.0245471	1.61	M13_MYALGIA	50758	1330191	0.652	0.101446	-0.0155	0.504	0.07757	0.0831	0.332	0.1397	-0.0266	0.299	0.0762	-0.0344	0.0566	0.0807	-0.0573	0.237
rs28645908	III Diseases of the blood and blood-forming organs and certain disorders involving the immune mechanism (D3_)	Eosinophilic disease (BM)	0.143	0.0245471	1.61	ESOSINOPHIL_DISEASE	1630	728702	0.326	0.102399	0.219	0.0286							0.0761	0.0916	0.266
rs28645908	IX Diseases of the circulatory system (I9_)	Arterial embolism and thrombosis	0.0608	0.0251189	1.6	I9_ARTEMBTHR	8894	1435026	0.839	0.101426	0.0598	0.227	0.0776376	0.104	0.111	0.1397	0.0142	0.847	0.0762	0.0586	0.177
rs28645908	VII Diseases of the eye and adnexa (H7_)	Corneal degeneration	-0.07	0.0269153	1.57	H7_CORNEALDYSTROPHY	6480	1452347	0.711	0.101328	-0.134	0.208	0.0775274	-0.121	0.0692	0.1397	-0.0459	0.442	0.0762	-0.044	0.378
rs28645908	XII Diseases of the skin and subcutaneous tissue (L12_)	Dyshidrosis [pompholyx]	-0.106	0.0288403	1.54	L12_DYSHIDROSIS	2785	1006725	0.289	0.101467	-0.00343	0.972				0.1397	-0.218	0.022	0.0762	-0.0971	0.157
rs28645908	XII Diseases of the skin and subcutaneous tissue (L12_)	Acne	0.0378	0.0346737	1.46	L12_ACNE	21289	1466258	0.16	0.101311	0.0929	0.0067	0.0776812	0.0438	0.256	0.1398	0.0382	0.291	0.0762	-0.00698	0.858	0.0811	-0.0843	0.261
rs28645908	Comorbidities of Gastrointestinal endpoints	Thyroiditis	0.0731	0.0389045	1.41	THYROIDITIS	5012	1340629	0.418	0.101343	0.109	0.0158	0.07755	-0.0261	0.854				0.0762	0.0237	0.705
rs28645908	XI Diseases of the digestive system (K11_)	Vascular disorders of the intestines	-0.0703	0.0389045	1.41	K11_VASCINT	5535	1258183	0.665	0.101345	-0.0409	0.385	0.07759	-0.104	0.14				0.0762	-0.101	0.142
rs28645908	XI Diseases of the digestive system (K11_)	Diverticular disease of intestine	-0.0153	0.0389045	1.41	K11_DIVERTIC	157153	1199086	0.871	0.101206	-0.0162	0.194	0.07779	-0.00114	0.942	0.1398	-0.0257	0.267	0.0762	-0.0218	0.112	0.0814	-0.0119	0.782
rs28645908	XIV Diseases of the genitourinary system (N14_)	Urethritis and urethral syndrome	-0.101	0.040738	1.39	N14_URETHRITISANDURSYNDR	2459	1363934	0.00826	0.101687	-0.248	0.00413	0.07779	-0.4	0.0321	0.1397	0.0887	0.248	0.0762	-0.151	0.18
rs28645908	IX Diseases of the circulatory system (I9_)	Alcoholic cardiomyopathy	0.193	0.0416869	1.38	I9_CARDMYOALC	758	949979	0.33	0.101293	0.345	0.0587							0.0762	0.137	0.215
rs28645908	VII Diseases of the eye and adnexa (H7_)	Retinal haemorrhage	-0.0604	0.042658	1.37	H7_RETINAHAEMORR	7610	1421041	0.448	0.101262	-0.166	0.0435	0.07758	-0.157	0.471	0.1398	-0.0797	0.208	0.0762	-0.0286	0.447
rs28645908	IX Diseases of the circulatory system (I9_)	Arterial embolism and thrombosis of lower extremity artery	0.0816	0.0436516	1.36	I9_ARTEMBTHRLOW	4092	1325397	0.952	0.101422	0.0943	0.15	0.07759	0.0908	0.373				0.0762	0.068	0.252
rs28645908	I Certain infectious and parasitic diseases (AB1_)	Intestinal infectious diseases	-0.0193	0.0457088	1.34	AB1_INTESTINAL_INFECTIONS	68854	1038416	0.064	0.101348	-0.0294	0.00555				0.1398	0.0755	0.101	0.0762	0.0211	0.461	0.0811	-0.0497	0.563
rs28645908	XIV Diseases of the genitourinary system (N14_)	Unspecified lump in breast	0.0355	0.0501187	1.3	N14_LUMPNASBREAST	20220	1087226	0.13	0.101659	0.0932	0.00136	0.077481	-0.0463	0.45	0.1398	-0.000999	0.981	0.0762	0.0113	0.729	0.0811	0.00622	0.953
rs28645908	XI Diseases of the digestive system (K11_)	Acute peritonitis	-0.056	0.0501187	1.3	K11_PERITONITIS	7969	1485835	0.58	0.101369	-0.0332	0.492	0.0776	-0.117	0.159	0.1398	0.0156	0.84	0.0762	-0.0825	0.0685
rs3742015	VII Diseases of the eye and adnexa (H7_)	Senile cataract	0.0239	2.23872e-11	10.65	H7_CATARACTSENILE	367297	1094066	9.06e-12	0.409918	0.0642	7.12e-22	0.4386	0.0395	0.00329	0.5871	0.0004	0.969	0.4528	0.00431	0.403	0.4586	0.0141	0.421
rs3742015	VI Diseases of the nervous system (G6_)	Sleep apnoea	0.0142	2.5704e-07	6.59	G6_SLEEPAPNO	282098	1236729	0.0363	0.40996	0.0295	5.68e-06	0.4389	0.0451	0.0203	0.5879	0.0119	0.197	0.4527	0.00934	0.00556	0.4581	0.0168	0.225
rs3742015	IV Endocrine, nutritional and metabolic diseases (E4_)	Disorders of lipoprotein metabolism and other lipidaemias	0.0166	5.7544e-07	6.24	E4_LIPOPROT	560638	934099	0.21	0.40996	0.00783	0.238	0.4383	0.0304	7.54e-05	0.5876	0.00763	0.48	0.4527	0.0169	0.000781	0.4584	0.0239	0.159
rs3742015	Neurological endpoints	Sleep disorders (combined)	0.0143	1.58489e-06	5.8	SLEEP	249186	1211093	0.0816	0.409902	0.0227	0.000205	0.43901	0.0311	0.0342	0.5878	0.0026	0.788	0.4528	0.0101	0.00943	0.4582	0.0379	0.0124
rs3742015	VII Diseases of the eye and adnexa (H7_)	Primary open-angle glaucoma, strict	-0.0358	2.45471e-06	5.61	H7_GLAUCOMA_POAG	50138	1466846	0.173	0.41011	-0.0202	0.158	0.438999	-0.00248	0.926				0.4527	-0.044	1.12e-05	0.4584	-0.0742	0.0154
rs3742015	VII Diseases of the eye and adnexa (H7_)	Degeneration of macula and posterior pole	0.0225	1.25893e-05	4.9	H7_MACULADEGEN	99258	1382823	0.419	0.409776	0.0267	0.0116	0.439189	0.0203	0.225	0.5878	-0.003	0.873	0.4527	0.022	0.00147	0.4581	0.0581	0.0256
rs3742015	XIII Diseases of the musculoskeletal system and connective tissue (M13_)	Spinal stenosis	0.0216	2.0893e-05	4.68	M13_SPINSTENOSIS	95507	1213449	0.202	0.409818	0.0273	0.00447	0.438209	-0.000773	0.962	0.5875	0.0444	0.00144	0.4526	0.0182	0.016	0.4578	-0.002	0.94
rs3742015	XIII Diseases of the musculoskeletal system and connective tissue (M13_)	Spondylosis	0.0178	2.75423e-05	4.56	M13_SPONDYLOSIS	145717	1156006	0.141	0.409972	0.0363	7.84e-05	0.438401	0.01	0.263	0.5875	0.0232	0.0514	0.4527	0.00914	0.179	0.4572	0.0277	0.154
rs3742015	IV Endocrine, nutritional and metabolic diseases (E4_)	Pure hypercholesterolaemia	0.0156	3.0903e-05	4.51	E4_HYPERCHOL	191901	1239391	0.0282	0.410015	0.0141	0.0627	0.439003	0.0319	1.88e-06	0.5879	0.0123	0.329	0.4528	0.00491	0.454	0.4582	-0.0149	0.471
rs3742015	XIII Diseases of the musculoskeletal system and connective tissue (M13_)	Pain in joint	0.0145	3.71535e-05	4.43	JOINTPAIN	444520	837019	0.0808	0.409863	0.0176	0.026	0.4388	0.0307	0.0372	0.5874	-0.00896	0.426	0.4527	0.0137	0.0024	0.4587	0.0408	0.0129
rs3742015	IV Endocrine, nutritional and metabolic diseases (E4_)	Obesity	0.0121	0.000125893	3.9	E4_OBESITY	293801	1204307	0.213	0.409934	0.0291	0.000563	0.4389	0.0153	0.202	0.5875	0.0007	0.942	0.4527	0.00995	0.0123	0.4584	0.0121	0.395
rs3742015	VII Diseases of the eye and adnexa (H7_)	Visual disturbances	0.0173	0.000229087	3.64	H7_VISUDISTURB	97750	1373309	0.995	0.409927	0.0205	0.0375	0.439	0.0152	0.509	0.587	0.0173	0.197	0.4527	0.0167	0.00795	0.458	0.0115	0.583
rs3742015	IX Diseases of the circulatory system (I9_)	Ischaemic heart disease, wide definition	0.0114	0.000239883	3.62	I9_IHD	302049	1199500	0.293	0.409947	0.00672	0.281	0.4387	0.018	0.0306	0.588	-0.00399	0.74	0.4525	0.0124	0.00441	0.4583	0.0362	0.0362
rs3742015	XIII Diseases of the musculoskeletal system and connective tissue (M13_)	Dorsalgia	0.012	0.000263027	3.58	M13_DORSALGIA	423010	998455	0.749	0.409997	0.0173	0.00212	0.4389	0.0164	0.143	0.5881	0.0112	0.249	0.453	0.00743	0.15	0.4586	0.00733	0.613
rs3742015	IV Endocrine, nutritional and metabolic diseases (E4_)	Hypothyroidism, strict autoimmune	0.0153	0.000269153	3.57	E4_HYTHY_AI_STRICT	155096	1277656	0.0141	0.409565	0.0288	3.04e-05	0.43908	0.0201	0.0404	0.5875	-0.0129	0.479	0.4526	0.0004	0.955	0.4582	0.0429	0.0564
rs3742015	VI Diseases of the nervous system (G6_)	Migraine	0.0201	0.00030903	3.51	G6_MIGRAINE	81917	1331335	0.127	0.409404	0.0351	0.000149	0.438807	0.0286	0.124	0.5874	0.0011	0.942	0.4526	0.00672	0.47	0.4576	0.0395	0.0873
rs3742015	VIII Diseases of the ear and mastoid process (H8_)	Other disorders of ear	0.0107	0.00060256	3.22	H8_OTHEREAR	353205	1132457	0.0668	0.409947	0.0154	0.0158	0.4389	0.0343	0.0632	0.5872	-0.00995	0.32	0.4527	0.0126	0.0018	0.4582	-0.0109	0.461
rs3742015	III Diseases of the blood and blood-forming organs and certain disorders involving the immune mechanism (D3_)	Iron deficiency anaemia	0.0163	0.000676083	3.17	D3_ANAEMIA_IRONDEF	96301	1418969	0.234	0.409973	0.0192	0.0715	0.438888	0.0264	0.00657	0.5874	-0.0119	0.381	0.4524	0.0167	0.0301	0.4584	0.0248	0.315
rs3742015	XI Diseases of the digestive system (K11_)	Hernia	0.0107	0.0011749	2.93	K11_HERNIA	223046	1282152	0.409	0.409947	0.00299	0.618	0.4385	0.0164	0.0157	0.5878	0.0031	0.821	0.4527	0.0131	0.0158	0.4579	0.0322	0.112
rs3742015	IX Diseases of the circulatory system (I9_)	Heart failure, strict	0.0137	0.00128825	2.89	I9_HEARTFAIL	131378	1345190	0.223	0.409947	0.0054	0.515	0.43922	0.0377	0.00177	0.5875	0.00421	0.759	0.4526	0.0146	0.0166	0.4582	0.0019	0.939
rs3742015	IX Diseases of the circulatory system (I9_)	Myocardial infarction, strict	0.0154	0.00165959	2.78	I9_MI_STRICT	95788	1340979	0.882	0.410087	0.0103	0.271	0.438708	0.0184	0.145	0.5877	0.003	0.865	0.4527	0.0189	0.00815	0.4578	0.0235	0.408
rs3742015	VII Diseases of the eye and adnexa (H7_)	Other strabismus	0.0292	0.00194984	2.71	H7_STRABOTH	24138	1503141	0.198	0.409834	0.0545	0.000167	0.439	0.0179	0.684	0.5877	-0.0159	0.648	0.4527	0.0133	0.359	0.458	0.0248	0.634
rs3742015	X Diseases of the respiratory system (J10_)	Peritonsillar abscess	0.0327	0.0030903	2.51	J10_PERITONSABSC	17497	1388466	0.98	0.409607	0.0282	0.0494	0.4389	0.0429	0.157	0.5876	0.0336	0.386	0.4527	0.034	0.225	0.458	0.0589	0.294
rs3742015	IX Diseases of the circulatory system (I9_)	Angina pectoris	0.0128	0.00316228	2.5	I9_ANGINA	114520	1341912	0.0478	0.410047	0.00554	0.491	0.4387	0.0243	0.0221	0.588	-0.0218	0.231	0.4526	0.0146	0.023	0.458	0.0662	0.0143
rs3742015	X Diseases of the respiratory system (J10_)	Asthma (more control exclusions)	0.0113	0.00354813	2.45	J10_ASTHMA_EXMORE	144619	1193437	0.73	0.409733	0.0145	0.0296	0.4387	0.0112	0.209	0.5875	-0.00698	0.652	0.4527	0.0126	0.0447	0.458	-0.002	0.928
rs3742015	XIII Diseases of the musculoskeletal system and connective tissue (M13_)	Hallux rigidus	0.0322	0.00398107	2.4	M13_HALLUXRIGIDUS	18520	1331010	0.946	0.409926	0.0217	0.259	0.4392	0.0259	0.446	0.5876	0.0424	0.138	0.4526	0.0412	0.0276	0.458	0.0195	0.732
rs3742015	Interstitial lung disease endpoints	Gastro-oesophageal reflux disease	0.00637	0.00436516	2.36	K11_REFLUX	306252	1130488	0.288	0.409769	0.0197	0.0136	0.4388	0.0135	0.126	0.5882	-0.00399	0.656	0.4525	0.00521	0.0403	0.4571	0.00803	0.581
rs3742015	Comorbidities of COPD	Cardiac arrhythmias	0.00874	0.00457088	2.34	CARDIAC_ARRHYTM	327465	955094	0.414	0.409462	0.0026	0.68	0.438572	0.0139	0.0762	0.5877	-0.00499	0.625	0.4525	0.0125	0.00489	0.4575	0.0122	0.469
rs3742015	XIII Diseases of the musculoskeletal system and connective tissue (M13_)	Sciatica+with lumbago	0.0166	0.00467735	2.33	M13_SCIATICA	65925	1234940	0.859	0.409726	0.0233	0.0118	0.438301	0.0236	0.252	0.587	0.0131	0.466	0.4525	0.00884	0.368	0.4574	0.0148	0.581
rs3742015	VIII Diseases of the ear and mastoid process (H8_)	Sensorineural hearing loss	0.00941	0.00537032	2.27	H8_HL_SEN_NAS	275957	1150993	0.107	0.409831	0.0151	0.0432	0.438766	0.0315	0.373	0.5874	-0.0208	0.0869	0.4524	0.0113	0.00606	0.4585	-0.000999	0.961
rs3742015	XI Diseases of the digestive system (K11_)	Umbilical hernia	0.0208	0.0060256	2.22	K11_UMBHER	39227	1369446	0.463	0.410007	0.0111	0.409	0.438423	0.0274	0.11	0.5877	0.0177	0.517	0.4527	0.0189	0.127	0.4585	0.0827	0.023
rs3742015	XIII Diseases of the musculoskeletal system and connective tissue (M13_)	Pain in limb	0.00985	0.00645654	2.19	M13_LIMBPAIN	237010	1103867	0.0472	0.409773	0.012	0.097	0.439	-0.00158	0.924	0.5879	-0.0159	0.0984	0.4529	0.0159	0.00183	0.4578	0.0202	0.177
rs3742015	VII Diseases of the eye and adnexa (H7_)	Glaucoma	-0.0123	0.00724436	2.14	H7_GLAUCOMA	163454	1348411	0.531	0.409947	-0.0197	0.035	0.4389	0.00767	0.681	0.5875	-0.0129	0.218	0.4526	-0.00797	0.246	0.4578	-0.0296	0.0882
rs3742015	I Certain infectious and parasitic diseases (AB1_)	Intestinal infectious diseases	0.0156	0.00724436	2.14	AB1_INTESTINAL_INFECTIONS	68854	1038416	0.385	0.409947	0.015	0.0203				0.5877	-0.002	0.952	0.4527	0.0143	0.348	0.4581	0.0913	0.0459
rs3742015	VII Diseases of the eye and adnexa (H7_)	Degenerative myopia	-0.111	0.00776247	2.11	H7_DEGENMYOPIA	1184	1339012	0.39	0.40985	-0.0439	0.645	0.4389	-0.0485	0.565				0.4527	-0.162	0.00366
rs3742015	IX Diseases of the circulatory system (I9_)	Coronary atherosclerosis	0.0105	0.00831764	2.08	I9_CORATHER	196564	1298646	0.167	0.409893	0.00471	0.503	0.43905	0.0201	0.0071	0.588	0.0269	0.0836	0.4524	0.0012	0.87	0.4579	0.0382	0.101
rs3742015	X Diseases of the respiratory system (J10_)	Acute pharyngitis	0.0224	0.00851138	2.07	J10_PHARYNGITIS	30951	1374204	0.196	0.409945	0.0393	0.0255	0.439	0.0448	0.301	0.5877	0.0023	0.907	0.4529	0.0114	0.364	0.4578	0.0766	0.0139
rs3742015	II Neoplasms, from cancer register (ICD-O-3)	Malignant neoplasm of skin, excluding all cancers (controls excluding all cancers)	-0.0115	0.00870964	2.06	C3_SKIN_EXALLC	155902	1179554	0.117	0.410049	-0.0038	0.665	0.439363	-0.0199	0.0169	0.5877	0.0618	0.205	0.4528	-0.00995	0.131	0.458	-0.0797	0.0343
rs3742015	XIII Diseases of the musculoskeletal system and connective tissue (M13_)	Osteonecrosis	0.044	0.01	2	M13_OSTEONECROSIS	7247	1428127	0.757	0.410074	0.0333	0.298	0.438864	0.0162	0.72	0.5875	0.0351	0.381	0.4527	0.0659	0.0157
rs3742015	XII Diseases of the skin and subcutaneous tissue (L12_)	Cutaneous abscess, furuncle and carbuncle	0.0255	0.0112202	1.95	L12_ABSCESS_CUT	21093	1494866	0.893	0.409907	0.0312	0.0216	0.439	0.024	0.387	0.5876	-0.00499	0.878	0.4528	0.0274	0.23	0.4583	0.0126	0.837
rs3742015	XI Diseases of the digestive system (K11_)	Ulcerative colitis (strict definition, require KELA, min 2 HDR)	0.029	0.0114815	1.94	K11_UC_STRICT2	16365	1478510	0.891	0.409944	0.0252	0.142	0.439022	0.0288	0.273	0.5877	-0.003	0.957	0.4527	0.0388	0.0557
rs3742015	XIX Injury, poisoning and certain other consequences of external causes (ST19_)	Fracture of forearm	0.0175	0.0125893	1.9	ST19_FRACT_FOREA	45040	1476025	0.312	0.409808	0.0198	0.0266	0.4388	0.037	0.0289	0.5877	-0.0129	0.741	0.4527	-0.00995	0.572	0.4582	0.0467	0.352
rs3742015	II Neoplasms, from cancer register (ICD-O-3)	Malignant neoplasm of breast, excluding all cancers (controls excluding all cancers)	-0.0194	0.0128825	1.89	C3_BREAST_EXALLC	39789	1002960	0.295	0.409229	-0.0139	0.173	0.4393	-0.0292	0.0339	0.5877	-0.0889	0.0618	0.4527	0.00662	0.822
rs3742015	VI Diseases of the nervous system (G6_)	Hydrocephalus	-0.0502	0.0131826	1.88	G6_HYDROCEPH	5070	1327331	0.475	0.409868	-0.0699	0.00959	0.43902	-0.0409	0.345				0.4527	-0.00896	0.836
rs3742015	II Neoplasms, from cancer register (ICD-O-3)	Hepatocellular carcinoma, excluding all cancers (controls excluding all cancers)	-0.0445	0.0141254	1.85	C3_HEPATOCELLU_CARC_EXALLC	6343	1326976	0.494	0.410197	-0.0459	0.329	0.439611	-0.119	0.174	0.5877	-0.103	0.0185	0.4527	-0.0237	0.338	0.4582	-0.0208	0.724
rs3742015	XI Diseases of the digestive system (K11_)	Diverticular disease of intestine	0.00877	0.0190546	1.72	K11_DIVERTIC	157153	1199086	0.508	0.40962	0.016	0.037	0.4386	0.00276	0.745	0.5874	-0.00896	0.544	0.4531	0.0108	0.0479	0.4583	-0.00499	0.832
rs3742015	IX Diseases of the circulatory system (I9_)	Varicose veins of other sites	0.0218	0.0190546	1.72	I9_VARICVESOTH	27347	1437083	0.768	0.410242	-0.0123	0.666	0.439	0.00319	0.957	0.5877	0.0222	0.378	0.4527	0.028	0.0141	0.4578	0.0196	0.572
rs3742015	II Neoplasms from hospital discharges (CD2_)	Benign neoplasm of colon, rectum, anus and anal canal	0.00837	0.0194984	1.71	CD2_BENIGN_COLORECANI	214159	1260051	0.139	0.409947	0.0105	0.238	0.4389	0.012	0.301	0.5888	-0.0178	0.092	0.4524	0.0121	0.01	0.4582	0.0119	0.498
rs3742015	IX Diseases of the circulatory system (I9_)	Phlebitis and thrombophlebitis (not including DVT)	0.0242	0.0204174	1.69	I9_PHLETHROM	19627	1374200	0.463	0.410329	0.0144	0.333	0.4388	0.0507	0.0155	0.5878	-0.00698	0.871	0.4526	0.0247	0.291
rs3742015	VI Diseases of the nervous system (G6_)	Hemiplegia	0.0381	0.0218776	1.66	G6_HEMIPLE	7570	1470351	0.967	0.409895	0.0422	0.191	0.4387	0.0476	0.135	0.5878	0.0218	0.619	0.4527	0.034	0.249
rs3742015	XIII Diseases of the musculoskeletal system and connective tissue (M13_)	Sacroiliitis, not elsewhere classified	0.0344	0.0229087	1.64	M13_SACROILIITIS	9205	1293578	0.57	0.409531	-0.00204	0.95	0.438232	0.0519	0.605	0.5876	0.00612	0.878	0.4527	0.0561	0.00594	0.4581	0.0276	0.619
rs3742015	Diabetes endpoints	Type 2 diabetes, definitions combined	0.00511	0.0245471	1.61	T2D	338932	1167591	0.479	0.409853	0.00532	0.369	0.43901	0.00941	0.288	0.5873	-0.00896	0.348	0.4526	0.00622	0.0209	0.4583	-0.00995	0.528
rs3742015	XI Diseases of the digestive system (K11_)	Inguinal hernia	0.0112	0.0251189	1.6	K11_HERING	101817	1366943	0.25	0.409887	-0.00138	0.859	0.4385	0.0268	0.0187	0.5876	0.00773	0.682	0.4527	0.0181	0.0502	0.4582	0.0271	0.358
rs3742015	VII Diseases of the eye and adnexa (H7_)	Retinal haemorrhage	0.0363	0.0281838	1.55	H7_RETINAHAEMORR	7610	1421041	0.262	0.409623	0.103	0.0414	0.4389	0.0533	0.649	0.5878	-0.0247	0.548	0.4526	0.0397	0.0435
rs3742015	I Certain infectious and parasitic diseases (AB1_)	Viral and other specified intestinal infections	0.0274	0.0295121	1.53	AB1_VIRAL_OTHER_INTEST_INFECTIONS	13506	1313618	0.499	0.409764	0.0309	0.0272	0.439	0.0451	0.293				0.4526	-0.0149	0.705
rs3742015	XII Diseases of the skin and subcutaneous tissue (L12_)	Psoriasis	0.0155	0.0316228	1.5	L12_PSORIASIS	43031	1494431	0.792	0.409978	0.0277	0.0328	0.439021	0.00514	0.716	0.5877	0.0195	0.589	0.4526	0.0108	0.38	0.4581	0.0279	0.459
rs3742015	I Certain infectious and parasitic diseases (AB1_)	Other bacterial intestinal infections	0.0249	0.0363078	1.44	AB1_BACT_INTEST_OTH	15125	1060067	0.164	0.409679	0.0216	0.194				0.5876	-0.0354	0.39	0.4527	0.0326	0.0966	0.4583	0.125	0.0377
rs3742015	IX Diseases of the circulatory system (I9_)	Arterial embolism and thrombosis of lower extremity artery	0.0472	0.0371535	1.43	I9_ARTEMBTHRLOW	4092	1325397	0.265	0.409834	0.0761	0.0581	0.439	0.0991	0.0708				0.4526	0.0119	0.708
rs3742015	VIII Diseases of the ear and mastoid process (H8_)	Suppurative and unspecified otitis media	0.0162	0.0371535	1.43	H8_MED_SUPP	36760	1464261	0.144	0.40994	0.0208	0.0489	0.439	0.0841	0.0713	0.5879	-0.000999	0.97	0.4525	0.0165	0.238	0.4577	-0.0658	0.103
rs3742015	XII Diseases of the skin and subcutaneous tissue (L12_)	Infective dermatitis	0.0128	0.0380189	1.42	L12_INFECT_DERM	42831	993595	0.881	0.409655	0.0165	0.435				0.5877	0.00773	0.737	0.4528	0.0139	0.0422	0.4577	-0.0119	0.718
rs3742015	II Neoplasms from hospital discharges (CD2_)	Hodgkin lymphoma, hilmo (controls excluding all cancers)	0.0592	0.0389045	1.41	CD2_HODGKIN_LYMPHOMA_EXALLC	2529	1159394	0.899	0.410259	0.0454	0.311	0.439658	0.0567	0.373				0.4527	0.0749	0.102
rs3742015	XIII Diseases of the musculoskeletal system and connective tissue (M13_)	Cervicalgia	0.00882	0.0398107	1.4	M13_CERVICALGIA	133419	1220963	0.0887	0.409596	0.0201	0.185	0.439	0.0308	0.307	0.5874	-0.0188	0.0855	0.4527	0.0126	0.0158	0.4578	0.014	0.394
rs3742015	VII Diseases of the eye and adnexa (H7_)	Keratoconus	0.0739	0.0398107	1.4	H7_CORNEALDEFORM	1600	1341742	0.818	0.409914	0.0927	0.0565	0.438952	0.0212	0.864				0.4527	0.0579	0.329
rs3742015	XIII Diseases of the musculoskeletal system and connective tissue (M13_)	Fatigue fracture of vertebra	0.0763	0.040738	1.39	M13_FATIGFRACT	1492	807627	0.54	0.409543	0.0112	0.921							0.4527	0.0843	0.0325
rs3742015	XIII Diseases of the musculoskeletal system and connective tissue (M13_)	Spondylolisthesis/Spondylolysis	0.022	0.0416869	1.38	M13_SPONDYLOLISTHESIS	18196	1288631	0.984	0.409577	0.0187	0.255	0.43829	0.0278	0.267	0.5877	0.0351	0.404	0.4526	0.0178	0.389	0.4581	0.045	0.462
rs3742015	XII Diseases of the skin and subcutaneous tissue (L12_)	Seborrhoeic dermatitis	0.0117	0.042658	1.37	L12_SEBORRHOEIC	50180	1360010	0.944	0.40965	0.014	0.553	0.438794	0.00673	0.666	0.5877	0.00511	0.826	0.4528	0.0141	0.0406	0.4577	-0.00995	0.758
rs3742015	IX Diseases of the circulatory system (I9_)	Paroxysmal tachycardia	0.0159	0.042658	1.37	I9_PAROXTAC	37358	1262849	0.995	0.410695	0.0168	0.212	0.439	0.0247	0.28	0.5879	0.0135	0.578	0.4526	0.0133	0.275	0.4578	0.0151	0.761
rs3742015	VI Diseases of the nervous system (G6_)	Parkinson's disease	-0.0227	0.042658	1.37	G6_PARKINSON	17624	1516071	0.866	0.409947	-0.0273	0.153	0.4387	-0.0246	0.487	0.5876	0.0379	0.493	0.4526	-0.0237	0.141	0.458	-0.0276	0.648
rs3742015	XII Diseases of the skin and subcutaneous tissue (L12_)	Dyshidrosis [pompholyx]	0.0556	0.0436516	1.36	L12_DYSHIDROSIS	2785	1006725	0.356	0.409671	0.128	0.0336				0.5878	0.012	0.839	0.4526	0.0457	0.21
rs3742015	Comorbidities of Gastrointestinal endpoints	Thyrotoxicosis	0.0198	0.0446684	1.35	THYROTOXICOSIS	22219	1501863	0.744	0.409973	0.0281	0.0441	0.439	0.0211	0.482	0.5876	-0.0159	0.584	0.4527	0.0212	0.284	0.4579	0.003	0.959
rs3742015	VI Diseases of the nervous system (G6_)	MS-disease / Multiple Sclerosis	0.0329	0.0446684	1.35	G6_MS	7907	1474810	0.281	0.40994	0.0473	0.0769	0.4387	0.0278	0.448	0.5877	0.121	0.0412	0.4527	0.0014	0.959
rs3742015	XIV Diseases of the genitourinary system (N14_)	Hydronephrosis	-0.0224	0.0457088	1.34	N14_HYDRONEPHR	16706	1470541	0.504	0.410228	0.00634	0.769	0.4391	-0.0456	0.105	0.5878	-0.0564	0.135	0.4527	-0.0257	0.127	0.4582	-0.0119	0.842
rs3742015	VIII Diseases of the ear and mastoid process (H8_)	Otitis externa	0.0169	0.047863	1.32	H8_EXTOTITIS	29901	1488687	0.276	0.409951	0.0418	0.00497	0.439	0.028	0.627	0.5878	-0.00598	0.828	0.4527	0.00874	0.475	0.4578	-0.0198	0.564
rs3742015	X Diseases of the respiratory system (J10_)	Bronchiectasis	0.0328	0.0501187	1.3	J10_BRONCHIECTASIS	7505	1243166	0.323	0.409567	0.0419	0.118	0.4387	0.00129	0.963				0.4526	0.064	0.0557
rs6977550	VII Diseases of the eye and adnexa (H7_)	Epiphora	0.0679	0.00251189	2.6	H7_EPIPHORA	4180	1438577	0.279	0.399379	0.137	0.00838	0.5294	0.0157	0.718	0.6691	0.116	0.083	0.5327	0.0579	0.0899
rs6977550	IV Endocrine, nutritional and metabolic diseases (E4_)	Obesity	-0.00989	0.00275423	2.56	E4_OBESITY	293801	1204307	0.445	0.399124	0.00143	0.867	0.5294	-0.000917	0.939	0.6691	-0.0178	0.0774	0.5328	-0.0129	0.00202	0.5796	-0.002	0.898
rs6977550	VII Diseases of the eye and adnexa (H7_)	Disorders of vitreous body	-0.0161	0.00316228	2.5	H7_VITRBODYGLOBE	82173	1411913	0.858	0.399103	-0.0243	0.0178	0.5294	-0.0288	0.394	0.6692	-0.00896	0.624	0.5325	-0.0119	0.103	0.5795	-0.0227	0.377
rs6977550	XI Diseases of the digestive system (K11_)	Umbilical hernia	-0.02	0.00831764	2.08	K11_UMBHER	39227	1369446	0.947	0.399785	-0.0265	0.0513	0.528737	-0.0244	0.153	0.669	-0.00499	0.849	0.5327	-0.0159	0.201	0.5793	-0.0169	0.654
rs6977550	XII Diseases of the skin and subcutaneous tissue (L12_)	Pilonidal cyst	0.0488	0.01	2	L12_PILONIDALCYST	5869	1333320	0.0492	0.39929	0.0768	0.00114	0.5293	-0.0692	0.221				0.5327	0.0292	0.447
rs6977550	III Diseases of the blood and blood-forming organs and certain disorders involving the immune mechanism (D3_)	Acute posthaemorrhagic anaemia	-0.0375	0.01	2	D3_ACUTEPOSTBLEEDANAEMIA	10198	1480255	0.0266	0.398823	0.0571	0.157	0.5295	0.0752	0.351	0.6689	-0.0583	0.11	0.5327	-0.0488	0.0078	0.5795	-0.146	0.0232
rs6977550	Comorbidities of Interstitial lung disease endpoints	Spondyloarthritis	0.0236	0.0199526	1.7	SPONDYLOARTHRITIS	21733	1432467	0.344	0.399034	0.0396	0.0134	0.5291	-0.0228	0.428	0.669	-0.00797	0.825	0.5327	0.0292	0.0875	0.5795	0.0201	0.662
rs6977550	XI Diseases of the digestive system (K11_)	Other appendicitis	0.0288	0.0251189	1.6	K11_APPENDOTH	12736	1499199	0.0644	0.399339	-0.00374	0.88	0.5293	0.0249	0.264	0.6691	-0.0602	0.269	0.5327	0.0786	0.00089	0.5792	0.0352	0.558
rs6977550	XIII Diseases of the musculoskeletal system and connective tissue (M13_)	Sciatica+with lumbago	0.0141	0.0263027	1.58	M13_SCIATICA	65925	1234940	0.338	0.399231	0.0184	0.0497	0.529339	0.00969	0.636	0.6688	0.0218	0.249	0.5327	-0.002	0.868	0.5793	0.0581	0.0447
rs6977550	XIII Diseases of the musculoskeletal system and connective tissue (M13_)	Dorsalgia	0.00693	0.0380189	1.42	M13_DORSALGIA	423010	998455	0.748	0.399008	0.0123	0.0298	0.5294	0.000265	0.981	0.6693	0.00682	0.501	0.5327	0.0031	0.554	0.5792	0.0124	0.398
rs6977550	XII Diseases of the skin and subcutaneous tissue (L12_)	Hidradenitis suppurativa	-0.0482	0.0389045	1.41	L12_HIDRADENITISSUP	3941	1435603	0.077	0.399124	0.035	0.375	0.529296	-0.0852	0.362	0.6689	-0.0917	0.0494	0.5328	-0.0953	0.0176
rs6977550	XI Diseases of the digestive system (K11_)	Irritable bowel syndrome	-0.013	0.0389045	1.41	K11_IBS	57023	1270960	0.562	0.399289	-0.00367	0.775	0.528985	-0.0165	0.0873	0.6692	0.0182	0.525	0.5329	-0.0178	0.153	0.5795	-0.0497	0.181
rs6977550	VII Diseases of the eye and adnexa (H7_)	Disorders of lacrimal system	0.0195	0.0389045	1.41	H7_LACRIMALSYSTEM	24866	1436948	0.6	0.399326	0.0139	0.199	0.5294	0.0211	0.442	0.669	0.0645	0.288	0.5327	0.0506	0.0965
rs6977550	VII Diseases of the eye and adnexa (H7_)	Retinal haemorrhage	0.0339	0.0436516	1.36	H7_RETINAHAEMORR	7610	1421041	0.521	0.399195	-0.0204	0.689	0.5296	-0.0581	0.617	0.669	0.0237	0.588	0.5328	0.047	0.0179
rs6977550	XIV Diseases of the genitourinary system (N14_)	Neuromuscular dysfunction of bladder	-0.0182	0.0457088	1.34	N14_NEUROMUSCDYSBLADD	27130	1400743	0.374	0.399634	-0.0146	0.55	0.5294	0.0124	0.715	0.669	-0.0611	0.0124	0.5328	-0.0119	0.312	0.5793	-0.0266	0.482
rs6977550	VI Diseases of the nervous system (G6_)	Narcolepsy and cataplexy	0.0753	0.0489779	1.31	G6_NARCOCATA	1438	1209185	0.367	0.399643	0.0202	0.823	0.52948	-0.106	0.51				0.5327	0.102	0.0202
rs62194170	IV Endocrine, nutritional and metabolic diseases (E4_)	Hypothyroidism, strict autoimmune	-0.0253	1.12202e-07	6.95	E4_HYTHY_AI_STRICT	155096	1277656	0.379	0.208718	-0.0204	0.0152	0.19899	-0.0386	0.00163				0.1981	-0.0227	0.000687	0.1279	-0.0639	0.0487
rs62194170	XI Diseases of the digestive system (K11_)	Other disorders of teeth and supporting structures	-0.0282	2.23872e-07	6.65	K11_DISORD_TEETH	146524	1168587	0.248	0.209579	0.0022	0.904	0.1988	-0.0233	0.462	0.209	-0.0198	0.0908	0.1983	-0.0373	9.7e-08	0.1279	-0.0139	0.552
rs62194170	XI Diseases of the digestive system (K11_)	Constipation	-0.0267	3.89045e-07	6.41	K11_CONSTIPATION	138112	1273019	0.898	0.209121	-0.0231	0.00558	0.1992	-0.0209	0.18	0.209	-0.0237	0.109	0.1984	-0.0344	0.000171	0.1278	-0.0257	0.423
rs62194170	I Certain infectious and parasitic diseases (AB1_)	Viral hepatitis	-0.0423	7.24436e-06	5.14	AB1_VIRAL_HEPATITIS	43060	1494856	0.327	0.209121	0.00589	0.86	0.1988	-0.00595	0.929	0.2087	-0.0296	0.0663	0.1982	-0.0583	1.37e-05	0.128	-0.0592	0.119
rs62194170	XII Diseases of the skin and subcutaneous tissue (L12_)	Pyogenic granuloma	-0.163	0.0001	4	L12_PYOGENGRANUL	1840	1261920	0.849	0.209246	-0.135	0.0566	0.199051	-0.198	0.0205				0.1981	-0.166	0.0111
rs62194170	Neurological endpoints	Sleep disorders (combined)	-0.0161	0.000229087	3.64	SLEEP	249186	1211093	0.187	0.209146	-0.0132	0.0758	0.198787	-0.0156	0.394	0.2086	0.00531	0.648	0.1981	-0.0266	7.78e-05	0.1287	-0.00598	0.795
rs62194170	Gastrointestinal endpoints	Cirrhosis of liver, NAS	-0.0428	0.000660693	3.18	CHIRHEP_NAS	22878	1507059	0.102	0.209136	-0.117	0.00672	0.1988	-0.054	0.709	0.2086	0.00955	0.707	0.1982	-0.0545	0.000856	0.1281	-0.0354	0.448
rs62194170	IV Endocrine, nutritional and metabolic diseases (E4_)	Other disorders of glucose regulation and pancreatic internal secretion	-0.0537	0.000676083	3.17	E4_GLUCOPANCREAS	13135	1498440	0.293	0.209121	-0.0721	0.0168	0.1989	0.00453	0.927	0.2086	-0.0469	0.216	0.1983	-0.0705	0.00409	0.128	0.0851	0.316
rs62194170	Diabetes endpoints	Type 2 diabetes, definitions combined	-0.0139	0.00125893	2.9	T2D	338932	1167591	0.889	0.209072	-0.0133	0.0634	0.198759	-0.0176	0.11	0.2086	-0.002	0.884	0.1981	-0.0169	0.02	0.1278	-0.00698	0.755
rs62194170	XI Diseases of the digestive system (K11_)	Gastric ulcer	-0.0418	0.00169824	2.77	K11_GULC	17881	1403207	0.647	0.209245	-0.0478	0.0175	0.199	-0.0518	0.0355	0.2086	-0.062	0.251	0.1981	-0.00896	0.759
rs62194170	I Certain infectious and parasitic diseases (AB1_)	Candidiasis	-0.033	0.00204174	2.69	AB1_CANDIDIASIS	28822	1462600	0.585	0.209009	-0.0189	0.432	0.198776	-0.0499	0.00476	0.2086	-0.0535	0.0776	0.1982	-0.0119	0.55	0.1277	-0.0392	0.594
rs62194170	XI Diseases of the digestive system (K11_)	Irritable bowel syndrome	-0.0229	0.00316228	2.5	K11_IBS	57023	1270960	0.128	0.209148	0.00405	0.793	0.199235	-0.0393	0.00118	0.2088	-0.0516	0.107	0.1983	-0.0218	0.15	0.1281	0.0423	0.431
rs62194170	XI Diseases of the digestive system (K11_)	Cholelithiasis	-0.0168	0.00457088	2.34	K11_CHOLELITH	99696	1416338	0.991	0.209177	-0.0161	0.0582	0.198734	-0.0137	0.236	0.2088	-0.0159	0.587	0.1982	-0.0227	0.0928	0.128	-0.0208	0.65
rs62194170	XI Diseases of the digestive system (K11_)	Chronic pancreatitis	-0.0493	0.00512861	2.29	K11_CHRONPANC	10222	1397557	0.296	0.209443	-0.0366	0.149	0.198871	-0.0513	0.388	0.2087	0.003	0.948	0.1982	-0.098	0.00317
rs62194170	XII Diseases of the skin and subcutaneous tissue (L12_)	Pilonidal cyst	-0.0648	0.00537032	2.27	L12_PILONIDALCYST	5869	1333320	0.141	0.209096	-0.0544	0.0567	0.1988	0.0243	0.731				0.1982	-0.137	0.00487
rs62194170	XII Diseases of the skin and subcutaneous tissue (L12_)	Seborrhoeic dermatitis	-0.023	0.00707946	2.15	L12_SEBORRHOEIC	50180	1360010	0.685	0.20895	-0.0354	0.213	0.19909	-0.00863	0.656	0.2089	-0.0411	0.14	0.1983	-0.0257	0.0213	0.1277	0.0256	0.588
rs62194170	IX Diseases of the circulatory system (I9_)	Hypertension, essential	-0.0101	0.00707946	2.15	I9_HYPTENSESS	675622	821568	0.093	0.209018	0.000424	0.948	0.199	-0.0115	0.128	0.2086	0.0003	0.982	0.1982	-0.0188	0.0041	0.1283	-0.0497	0.0307
rs62194170	XIII Diseases of the musculoskeletal system and connective tissue (M13_)	Dorsalgia	-0.0102	0.00776247	2.11	M13_DORSALGIA	423010	998455	0.41	0.208913	-0.000212	0.975	0.1988	-0.00772	0.58	0.2083	-0.00896	0.433	0.1983	-0.0169	0.00282	0.1273	-0.0237	0.274
rs62194170	XI Diseases of the digestive system (K11_)	Recurring oral aphthae	-0.073	0.00933254	2.03	K11_APHTA_RECUR	3986	1363603	0.37	0.209121	-0.0566	0.189	0.1989	-0.168	0.0213				0.1982	-0.0564	0.19
rs62194170	VI Diseases of the nervous system (G6_)	Sleep apnoea	-0.0113	0.00954993	2.02	G6_SLEEPAPNO	282098	1236729	0.347	0.209151	-0.0128	0.105	0.1988	-0.00684	0.777	0.2085	0.00884	0.422	0.1983	-0.0178	0.0057	0.1282	-0.00896	0.665
rs62194170	Interstitial lung disease endpoints	Gastro-oesophageal reflux disease	-0.0111	0.0109648	1.96	K11_REFLUX	306252	1130488	0.0595	0.209219	-0.00876	0.365	0.1989	1.46e-05	0.999	0.2088	0.00562	0.615	0.1981	-0.0247	0.000186	0.128	0.0151	0.48
rs62194170	VI Diseases of the nervous system (G6_)	Parkinson's disease	-0.0349	0.0114815	1.94	G6_PARKINSON	17624	1516071	0.631	0.209121	-0.0401	0.0831	0.1989	-0.0643	0.143	0.2088	-0.112	0.0878	0.1982	-0.0188	0.347	0.1281	-0.0139	0.875
rs62194170	XIII Diseases of the musculoskeletal system and connective tissue (M13_)	Pain in joint	-0.0117	0.0128825	1.89	JOINTPAIN	444520	837019	0.665	0.209285	-0.0033	0.731	0.1988	-0.00513	0.78	0.2083	-0.0257	0.0529	0.1979	-0.0119	0.0642	0.1284	-0.0266	0.269
rs62194170	XI Diseases of the digestive system (K11_)	Umbilical hernia	-0.0226	0.0147911	1.83	K11_UMBHER	39227	1369446	0.717	0.209168	-0.0167	0.304	0.198765	-0.0261	0.221	0.2087	0.00541	0.866	0.1982	-0.0276	0.0657	0.128	-0.0797	0.148
rs62194170	XII Diseases of the skin and subcutaneous tissue (L12_)	Infective dermatitis	-0.023	0.0151356	1.82	L12_INFECT_DERM	42831	993595	0.62	0.20899	-0.00583	0.82				0.2089	-0.0373	0.174	0.1983	-0.0266	0.0187	0.1276	0.0232	0.624
rs62194170	IX Diseases of the circulatory system (I9_)	Hypertension	-0.00909	0.0151356	1.82	I9_HYPTENS	700642	819430	0.0674	0.20912	0.00186	0.764	0.199	-0.0119	0.115	0.2086	0.0012	0.936	0.1982	-0.0188	0.00588	0.1284	-0.0497	0.0342
rs62194170	IX Diseases of the circulatory system (I9_)	Hypertension, Pulmonary Arterial	-0.075	0.0162181	1.79	I9_HYPTENSPUL	3302	1205457	0.236	0.209063	-0.123	0.223	0.199513	-0.198	0.00691	0.2087	-0.0639	0.373	0.1982	-0.0286	0.503
rs62194170	II Neoplasms, from cancer register (ICD-O-3)	Malignant neoplasm of colon, excluding all cancers (controls excluding all cancers)	0.0268	0.017378	1.76	C3_COLON_EXALLC	26090	1319508	0.193	0.2088	0.0673	0.000859	0.198896	0.0103	0.65	0.2087	0.00753	0.848	0.1982	0.00521	0.788	0.1278	0.0444	0.573
rs62194170	VII Diseases of the eye and adnexa (H7_)	Senile cataract	-0.0101	0.0190546	1.72	H7_CATARACTSENILE	367297	1094066	0.175	0.209062	-0.00105	0.897	0.1988	0.00587	0.725	0.2091	-0.0266	0.0339	0.1983	-0.0109	0.072	0.1275	-0.0459	0.0462
rs62194170	VII Diseases of the eye and adnexa (H7_)	Other disorders of eyelid	-0.0172	0.0199526	1.7	H7_EYELIDDIS	66153	1421235	0.394	0.209155	-1.11e-05	0.999	0.1988	-0.0363	0.0955	0.209	0.0009	0.974	0.1982	-0.0286	0.00981	0.1283	-0.00995	0.825
rs62194170	IV Endocrine, nutritional and metabolic diseases (E4_)	Obesity	-0.0109	0.0213796	1.67	E4_OBESITY	293801	1204307	0.772	0.209122	-0.0177	0.0837	0.1988	-0.0146	0.328	0.2094	0.0016	0.889	0.1983	-0.0109	0.118	0.1282	-0.0178	0.408
rs62194170	IX Diseases of the circulatory system (I9_)	Right bundle-branch block	-0.033	0.0234423	1.63	I9_RBBB	14143	1290989	0.729	0.209055	0.00302	0.95	0.198917	-0.0385	0.145	0.2086	0.00713	0.898	0.1983	-0.0411	0.0383
rs62194170	II Neoplasms from hospital discharges (CD2_)	Benign neoplasm of urinary organs	0.0693	0.0251189	1.6	CD2_BENIGN_URINARY	3262	1329947	0.535	0.209121	0.0559	0.201	0.1987	0.196	0.0969				0.1981	0.0648	0.169
rs62194170	Comorbidities of Gastrointestinal endpoints	Thyroiditis	-0.0557	0.025704	1.59	THYROIDITIS	5012	1340629	0.37	0.209137	-0.0241	0.473	0.1991	-0.11	0.248				0.1982	-0.0917	0.0239
rs62194170	XI Diseases of the digestive system (K11_)	Ventral hernia	-0.0241	0.0288403	1.54	K11_VENTHER	26964	1450754	0.376	0.20903	-0.0477	0.00661	0.1987	0.013	0.642	0.2087	-0.0402	0.322	0.1982	-0.0109	0.554	0.1279	-0.0218	0.767
rs62194170	XI Diseases of the digestive system (K11_)	Vascular disorders of the intestines	-0.052	0.0301995	1.52	K11_VASCINT	5535	1258183	0.026	0.209018	-0.104	0.00345	0.1988	0.0543	0.249				0.1981	-0.0658	0.145
rs62194170	XIV Diseases of the genitourinary system (N14_)	Benign mammary dysplasia	-0.0426	0.030903	1.51	N14_BENIGNMAMDYSP	8300	935429	0.193	0.208347	-0.064	0.00757	0.1984	0.0197	0.62				0.1981	-0.0554	0.453
rs62194170	VI Diseases of the nervous system (G6_)	MS-disease / Multiple Sclerosis	-0.043	0.030903	1.51	G6_MS	7907	1474810	0.953	0.209156	-0.0536	0.0991	0.1989	-0.0498	0.275	0.2087	-0.044	0.524	0.1982	-0.0276	0.414
rs62194170	VIII Diseases of the ear and mastoid process (H8_)	Sensorineural hearing loss	-0.00953	0.0323594	1.49	H8_HL_SEN_NAS	275957	1150993	0.339	0.20922	0.00399	0.659	0.198951	-0.0278	0.526	0.2085	0.0023	0.871	0.1982	-0.0159	0.00501	0.1282	-0.0198	0.431
rs62194170	X Diseases of the respiratory system (J10_)	Bronchitis, not specified as acute or chronic	-0.0223	0.0331131	1.48	J10_BRONCH	33221	1335455	0.275	0.209065	-0.0194	0.498	0.1986	-0.0848	0.178	0.209	-0.0109	0.621	0.198	-0.0169	0.221	0.1281	-0.117	0.0174
rs62194170	XIII Diseases of the musculoskeletal system and connective tissue (M13_)	Spondylosis	-0.0111	0.0338844	1.47	M13_SPONDYLOSIS	145717	1156006	0.03	0.20906	0.00952	0.394	0.199496	-0.00179	0.872	0.2087	-0.0178	0.198	0.1981	-0.0198	0.019	0.1283	-0.0751	0.0069
rs62194170	IX Diseases of the circulatory system (I9_)	Coronary atherosclerosis	-0.0103	0.0338844	1.47	I9_CORATHER	196564	1298646	0.0134	0.209035	0.0119	0.163	0.198785	-0.0258	0.00571	0.2088	-0.0411	0.0217	0.1981	-0.0129	0.138	0.1284	-0.00698	0.844
rs62194170	XIII Diseases of the musculoskeletal system and connective tissue (M13_)	Osteomalacia	-0.129	0.0354813	1.45	M13_OSTEOMALACIA	823	930678	0.322	0.209261	-0.205	0.0376							0.1982	-0.0807	0.303
rs62194170	IV Endocrine, nutritional and metabolic diseases (E4_)	Hypokalaemia	-0.0183	0.0363078	1.44	E4_HYPOKALAEMIA	44155	1385557	0.32	0.209069	0.000868	0.973	0.1989	-0.0775	0.0395	0.209	0.0018	0.92	0.1982	-0.0237	0.0432	0.1282	-0.0392	0.397
rs62194170	IX Diseases of the circulatory system (I9_)	Varicose veins	-0.014	0.0380189	1.42	I9_VARICVE	79106	1412575	0.806	0.209055	-0.0103	0.292	0.19873	-0.0274	0.0328	0.2089	-0.00995	0.768	0.1982	-0.00598	0.695	0.128	0.00381	0.948
rs62194170	Comorbidities of COPD	Cardiac arrhythmias	-0.00859	0.0398107	1.4	CARDIAC_ARRHYTM	327465	955094	0.758	0.209038	-0.00295	0.7	0.199071	-0.0145	0.139	0.2086	-0.00797	0.54	0.1982	-0.0119	0.0766	0.1285	0.0124	0.615
rs62194170	II Neoplasms from hospital discharges (CD2_)	Benign neoplasm of other and unspecified endocrine glands	-0.031	0.040738	1.39	CD2_BENIGN_ENDOCRINE_OTH	14114	1532616	0.0665	0.209121	-0.0188	0.452	0.1987	0.0844	0.113	0.2087	-0.106	0.00578	0.1981	-0.0363	0.146	0.128	-0.0354	0.688
rs62194170	IX Diseases of the circulatory system (I9_)	Arterial embolism and thrombosis	-0.0388	0.0436516	1.36	I9_ARTEMBTHR	8894	1435026	0.426	0.209293	-0.0352	0.341	0.198826	-0.0592	0.175	0.2089	-0.115	0.0475	0.1982	-0.0119	0.686
rs62194170	XI Diseases of the digestive system (K11_)	Acute pancreatitis	-0.0241	0.0446684	1.35	K11_ACUTPANC	22643	1468789	0.567	0.209412	-0.0338	0.0789	0.1988	-0.0114	0.756	0.2088	-0.0305	0.335	0.1982	-0.0237	0.252	0.1279	0.0877	0.212
rs62194170	XIX Injury, poisoning and certain other consequences of external causes (ST19_)	Fracture of forearm	-0.0171	0.0457088	1.34	ST19_FRACT_FOREA	45040	1476025	0.604	0.209047	-0.0201	0.0633	0.199	-0.0249	0.239	0.2088	-0.003	0.949	0.1982	0.00602	0.776	0.1279	-0.0998	0.18
rs809955	Diabetes endpoints	Type 2 diabetes, definitions combined	-0.027	3.80189e-18	17.42	T2D	338932	1167591	0.288	0.355096	-0.0329	7.98e-08	0.36592	-0.0325	0.0004	0.4829	-0.00797	0.425	0.3541	-0.0266	1.1e-09	0.2274	-0.0218	0.252
rs809955	XIII Diseases of the musculoskeletal system and connective tissue (M13_)	Dorsalgia	-0.0236	1.62181e-13	12.79	M13_DORSALGIA	423010	998455	0.43	0.355091	-0.0189	0.00109	0.3662	-0.0347	0.00274	0.4828	-0.0119	0.234	0.3538	-0.0276	1.68e-09	0.2277	-0.0169	0.343
rs809955	Interstitial lung disease endpoints	Gastro-oesophageal reflux disease	-0.0229	4.89779e-11	10.31	K11_REFLUX	306252	1130488	0.646	0.355331	-0.0281	0.00064	0.3667	-0.0321	0.000408	0.483	-0.0188	0.0511	0.3542	-0.0188	0.000116	0.2276	-0.0305	0.0887
rs809955	X Diseases of the respiratory system (J10_)	Asthma (more control exclusions)	-0.0271	3.54813e-10	9.45	J10_ASTHMA_EXMORE	144619	1193437	0.316	0.355608	-0.0315	4.84e-06	0.3667	-0.0319	0.000517	0.4832	0.0002	0.989	0.3543	-0.0276	0.000997	0.2279	-0.0139	0.603
rs809955	IV Endocrine, nutritional and metabolic diseases (E4_)	Obesity	-0.0199	7.58578e-09	8.12	E4_OBESITY	293801	1204307	0.00647	0.355025	-0.0296	0.000713	0.3662	-0.0437	0.000403	0.4823	0.00995	0.314	0.3542	-0.0198	7.43e-06	0.2276	-0.0276	0.11
rs809955	IX Diseases of the circulatory system (I9_)	Hypertension, essential	-0.0172	1.09648e-07	6.96	I9_HYPTENSESS	675622	821568	0.447	0.354947	-0.0115	0.0386	0.3669	-0.0218	0.000513	0.4829	-0.00797	0.56	0.3541	-0.0227	9.48e-05	0.2271	0.0015	0.945
rs809955	IX Diseases of the circulatory system (I9_)	Hypertension	-0.0162	3.01995e-07	6.52	I9_HYPTENS	700642	819430	0.231	0.355032	-0.00947	0.0722	0.3669	-0.0221	0.000436	0.4829	-0.00698	0.613	0.3541	-0.0237	6.36e-05	0.2273	-0.000999	0.947
rs809955	X Diseases of the respiratory system (J10_)	All pneumoniae	-0.0213	5.37032e-07	6.27	J10_PNEUMONIA	151723	1360172	0.291	0.355023	-0.0126	0.0334	0.3661	-0.0347	0.00745	0.483	-0.0373	0.0165	0.3545	-0.0276	0.000574	0.2282	-0.0286	0.364
rs809955	XIII Diseases of the musculoskeletal system and connective tissue (M13_)	Cervicalgia	-0.0236	6.30957e-07	6.2	M13_CERVICALGIA	133419	1220963	0.0143	0.355937	-0.00779	0.617	0.3659	-0.0807	0.00974	0.4824	0.00421	0.705	0.3543	-0.0315	8.52e-08	0.2271	-0.0247	0.221
rs809955	VI Diseases of the nervous system (G6_)	Migraine	-0.0291	1.14815e-06	5.94	G6_MIGRAINE	81917	1331335	0.894	0.355755	-0.0317	0.00093	0.365853	-0.0326	0.089	0.4826	-0.000999	0.973	0.3543	-0.0276	0.00254	0.2277	-0.0373	0.178
rs809955	IX Diseases of the circulatory system (I9_)	Ischaemic heart disease, wide definition	-0.0161	2.13796e-06	5.67	I9_IHD	302049	1199500	0.0284	0.355023	-0.00322	0.616	0.3663	-0.022	0.0107	0.4832	0.00341	0.77	0.3542	-0.0247	8.71e-07	0.2282	-0.0344	0.134
rs809955	XIII Diseases of the musculoskeletal system and connective tissue (M13_)	Spondylosis	-0.0198	3.54813e-06	5.45	M13_SPONDYLOSIS	145717	1156006	0.342	0.355936	-0.0061	0.521	0.366316	-0.0302	0.00108	0.4829	-0.0178	0.149	0.3545	-0.0198	0.00238	0.2272	-0.045	0.0581
rs809955	IX Diseases of the circulatory system (I9_)	Heart failure, strict	-0.0207	4.7863e-06	5.32	I9_HEARTFAIL	131378	1345190	0.19	0.355023	-0.0155	0.0691	0.365491	-0.0313	0.0121	0.4832	0.0017	0.904	0.3541	-0.0237	0.000369	0.2279	-0.0677	0.0295
rs809955	IX Diseases of the circulatory system (I9_)	Coronary atherosclerosis	-0.017	1.09648e-05	4.96	I9_CORATHER	196564	1298646	0.0759	0.355074	-0.00332	0.646	0.365817	-0.0183	0.0178	0.4832	0.0002	0.991	0.3541	-0.0266	1.48e-05	0.2281	-0.0516	0.0725
rs809955	XI Diseases of the digestive system (K11_)	Other disorders of teeth and supporting structures	-0.0201	1.12202e-05	4.95	K11_DISORD_TEETH	146524	1168587	0.585	0.354932	-0.0184	0.236	0.366	-0.0186	0.478	0.4833	-0.00797	0.425	0.3543	-0.0257	1.02e-05	0.2281	-0.00698	0.728
rs809955	XI Diseases of the digestive system (K11_)	Diverticular disease of intestine	-0.0189	1.34896e-05	4.87	K11_DIVERTIC	157153	1199086	0.117	0.355579	-0.0275	0.000496	0.3666	-0.0299	0.000613	0.4832	-0.003	0.85	0.3544	-0.00995	0.177	0.2272	0.0212	0.442
rs809955	XIII Diseases of the musculoskeletal system and connective tissue (M13_)	Pain in joint	-0.0159	2.69153e-05	4.57	JOINTPAIN	444520	837019	0.138	0.35683	-0.0214	0.00879	0.366	-0.0365	0.0165	0.4829	0.00391	0.739	0.354	-0.0169	0.000666	0.2283	0.0106	0.595
rs809955	VI Diseases of the nervous system (G6_)	Sleep apnoea	-0.0147	3.80189e-05	4.42	G6_SLEEPAPNO	282098	1236729	0.723	0.355044	-0.016	0.0173	0.3658	-0.00241	0.904	0.4834	-0.00399	0.691	0.3542	-0.0178	0.000324	0.228	-0.00896	0.595
rs809955	XIII Diseases of the musculoskeletal system and connective tissue (M13_)	Myalgia	-0.0283	4.0738e-05	4.39	M13_MYALGIA	50758	1330191	0.852	0.355725	-0.0316	0.0309	0.3659	-0.014	0.768	0.4827	-0.044	0.0133	0.3543	-0.0247	0.00748	0.2279	-0.0119	0.7
rs809955	XIII Diseases of the musculoskeletal system and connective tissue (M13_)	Pain in limb	-0.0144	6.30957e-05	4.2	M13_LIMBPAIN	237010	1103867	0.755	0.355506	-0.0206	0.00588	0.3659	-0.0189	0.271	0.4825	-0.0119	0.227	0.3544	-0.0139	0.00567	0.2276	-0.000999	0.938
rs809955	II Neoplasms from hospital discharges (CD2_)	Benign neoplasm of colon, rectum, anus and anal canal	-0.0157	6.60693e-05	4.18	CD2_BENIGN_COLORECANI	214159	1260051	0.196	0.355023	-0.0119	0.195	0.3661	-0.0329	0.00612	0.4834	-0.00797	0.469	0.3544	-0.0178	0.000822	0.2283	0.0221	0.298
rs809955	XIII Diseases of the musculoskeletal system and connective tissue (M13_)	Sciatica+with lumbago	-0.0245	6.76083e-05	4.17	M13_SCIATICA	65925	1234940	0.371	0.355492	-0.0294	0.00212	0.366621	-0.0579	0.00656	0.4826	-0.0208	0.271	0.3544	-0.0119	0.245	0.2277	-0.0276	0.392
rs809955	XI Diseases of the digestive system (K11_)	Hernia	-0.0142	9.54993e-05	4.02	K11_HERNIA	223046	1282152	0.69	0.355023	-0.0087	0.16	0.3665	-0.0197	0.00492	0.483	-0.00995	0.486	0.3544	-0.0149	0.0248	0.2279	-0.0354	0.149
rs809955	X Diseases of the respiratory system (J10_)	Emphysema	-0.0412	0.000144544	3.84	J10_EMPHYSEMA	21156	1317398	0.144	0.355939	-0.0683	0.0174	0.366856	-0.0718	0.0013	0.4832	0.00682	0.839	0.3542	-0.0296	0.05
rs809955	Neurological endpoints	Sleep disorders (combined)	-0.0143	0.000165959	3.78	SLEEP	249186	1211093	0.811	0.355109	-0.0148	0.0191	0.365789	-0.00654	0.666	0.4826	-0.0139	0.175	0.3545	-0.0129	0.0332	0.2274	-0.0344	0.0543
rs809955	IX Diseases of the circulatory system (I9_)	Angina pectoris	-0.0188	0.000199526	3.7	I9_ANGINA	114520	1341912	0.107	0.354835	-0.00803	0.332	0.3663	-0.025	0.0227	0.4828	-0.00399	0.844	0.3544	-0.0247	0.00471	0.2272	-0.0917	0.00692
rs809955	III Diseases of the blood and blood-forming organs and certain disorders involving the immune mechanism (D3_)	Other and unspecified anaemias	-0.0161	0.000213796	3.67	D3_ANAEMIANAS	160628	1322696	0.779	0.355	-0.0219	0.049	0.366	-0.0128	0.298	0.4829	-0.00598	0.555	0.3543	-0.0178	0.00344	0.228	-0.0296	0.203
rs809955	XII Diseases of the skin and subcutaneous tissue (L12_)	Acne	0.0395	0.000218776	3.66	L12_ACNE	21289	1466258	0.679	0.355012	0.0285	0.2	0.366031	0.0254	0.235	0.4832	0.0318	0.199	0.3542	0.0639	0.00144	0.2275	0.0512	0.288
rs809955	XIII Diseases of the musculoskeletal system and connective tissue (M13_)	Rheumatism, unspecified	-0.0581	0.000323594	3.49	M13_RHEUMATISM	8833	1200396	0.0354	0.355826	-0.0314	0.107	0.3658	-0.146	0.00144				0.3542	-0.0971	0.00881
rs809955	XIV Diseases of the genitourinary system (N14_)	Renal failure	-0.0148	0.00040738	3.39	N14_RENFAIL	179410	1332088	0.895	0.355023	-0.0187	0.087	0.365848	-0.0186	0.0378	0.4832	-0.00499	0.67	0.3543	-0.0149	0.0137	0.2276	-0.00797	0.735
rs809955	XI Diseases of the digestive system (K11_)	Umbilical hernia	-0.027	0.000467735	3.33	K11_UMBHER	39227	1369446	0.0451	0.355161	0.00547	0.694	0.366416	-0.0407	0.0213	0.483	-0.0237	0.415	0.3543	-0.0411	0.000727	0.2279	-0.0971	0.0352
rs809955	VII Diseases of the eye and adnexa (H7_)	Other disorders of eyelid	-0.0213	0.000501187	3.3	H7_EYELIDDIS	66153	1421235	0.358	0.355177	-0.00628	0.563	0.366	-0.0169	0.348	0.483	-0.0129	0.584	0.3542	-0.0344	0.000113	0.228	-0.00896	0.807
rs809955	VII Diseases of the eye and adnexa (H7_)	Senile cataract	-0.013	0.000524807	3.28	H7_CATARACTSENILE	367297	1094066	0.408	0.355046	-0.00919	0.182	0.3657	0.000606	0.965	0.483	-0.000999	0.939	0.3543	-0.0198	0.000167	0.2275	-0.00399	0.845
rs809955	IX Diseases of the circulatory system (I9_)	Arterial embolism and thrombosis of lower extremity artery	-0.0796	0.000707946	3.15	I9_ARTEMBTHRLOW	4092	1325397	0.851	0.355099	-0.0687	0.0969	0.3661	-0.0618	0.275				0.3542	-0.0926	0.0051
rs809955	XIII Diseases of the musculoskeletal system and connective tissue (M13_)	Sacroiliitis, not elsewhere classified	-0.0542	0.000724436	3.14	M13_SACROILIITIS	9205	1293578	0.0632	0.355949	-0.0186	0.581	0.366806	-0.0283	0.786	0.483	0.0356	0.394	0.3542	-0.0908	3.02e-05	0.2277	-0.0898	0.178
rs809955	XIII Diseases of the musculoskeletal system and connective tissue (M13_)	Spinal stenosis	-0.0168	0.000794328	3.1	M13_SPINSTENOSIS	95507	1213449	0.144	0.356079	0.0011	0.912	0.366806	-0.00487	0.768	0.4831	-0.0169	0.268	0.3543	-0.0257	0.000224	0.2273	-0.0516	0.0759
rs809955	X Diseases of the respiratory system (J10_)	Bacterial pneumoniae	-0.0241	0.000794328	3.1	J10_PNEUMOBACT	46712	1417148	0.429	0.355164	-0.014	0.183	0.3661	-0.0312	0.0459	0.4829	-0.045	0.137	0.3543	-0.0276	0.0559	0.2277	-0.116	0.0636
rs809955	IX Diseases of the circulatory system (I9_)	Unstable angina pectoris	-0.0251	0.001	3	I9_UAP	45564	1424540	0.88	0.354835	-0.0153	0.21	0.365901	-0.0319	0.0803	0.4828	-0.0392	0.152	0.3544	-0.0286	0.0298	0.228	-0.0383	0.435
rs809955	IX Diseases of the circulatory system (I9_)	Secondary right heart disease	-0.0357	0.00131826	2.88	I9_SECONDRIGHT	18289	1496683	0.67	0.35507	-0.0726	0.0621	0.366	-0.0641	0.242	0.4829	-0.0373	0.164	0.3542	-0.0266	0.0491	0.228	-0.0908	0.156
rs809955	XIV Diseases of the genitourinary system (N14_)	Acute renal failure	-0.0175	0.00151356	2.82	N14_ACUTERENFAIL	90152	1394880	0.553	0.35507	-0.0107	0.516	0.365844	-0.0211	0.0613	0.4828	-0.0266	0.048	0.3544	-0.0109	0.183	0.2281	-0.0564	0.0616
rs809955	XI Diseases of the digestive system (K11_)	Diseases of pulp and periapical tissues	-0.0216	0.00162181	2.79	K11_PULP_PERIAPICAL	51625	1287267	0.0992	0.354935	-0.0119	0.306	0.366	-0.0118	0.678	0.4828	0.00955	0.582	0.3542	-0.0411	0.000163	0.2276	-0.0459	0.158
rs809955	XI Diseases of the digestive system (K11_)	Cholecystitis	-0.0334	0.00194984	2.71	K11_CHOLECYST	20217	1440251	0.653	0.355141	-0.0361	0.0662	0.366113	-0.0421	0.04	0.4831	0.02	0.646	0.3542	-0.0286	0.13	0.2279	-0.0816	0.161
rs809955	IV Endocrine, nutritional and metabolic diseases (E4_)	Hypokalaemia	-0.0228	0.00245471	2.61	E4_HYPOKALAEMIA	44155	1385557	0.866	0.354917	-0.0328	0.136	0.366	-0.0408	0.191	0.483	-0.0159	0.321	0.3542	-0.0198	0.0482	0.2285	-0.0488	0.204
rs809955	II Neoplasms from hospital discharges (CD2_)	Hodgkin lymphoma, hilmo (controls excluding all cancers)	-0.0897	0.00251189	2.6	CD2_HODGKIN_LYMPHOMA_EXALLC	2529	1159394	0.292	0.354142	-0.146	0.0017	0.366131	-0.0532	0.418				0.3542	-0.0497	0.298
rs809955	II Neoplasms, from cancer register (ICD-O-3)	Malignant neoplasm of bronchus and lung, excluding all cancers (controls excluding all cancers)	-0.0278	0.00288403	2.54	C3_BRONCHUS_LUNG_EXALLC	28557	1355961	0.99	0.35416	-0.0274	0.0821	0.3659	-0.0209	0.441	0.4828	-0.0344	0.264	0.3543	-0.0286	0.0425
rs809955	Interstitial lung disease endpoints	Idiopathic pulmonary fibrosis	-0.0437	0.00301995	2.52	IPF	10857	1463784	0.119	0.355097	-0.102	0.000443	0.3661	-0.0211	0.614	0.4829	-0.0535	0.275	0.3542	-0.0188	0.354
rs809955	IX Diseases of the circulatory system (I9_)	Pulmonary embolism	-0.0247	0.00316228	2.5	I9_PULMEMB	32876	1508902	0.909	0.355042	-0.0196	0.144	0.366	-0.031	0.154	0.483	-0.00995	0.719	0.3542	-0.0325	0.0201	0.2279	0.00592	0.934
rs809955	XIII Diseases of the musculoskeletal system and connective tissue (M13_)	Rheumatoid arthritis	-0.0241	0.00354813	2.45	M13_RHEUMA	35875	1296933	0.915	0.355912	-0.0291	0.017	0.3663	-0.0248	0.22	0.4829	0.00411	0.899	0.3542	-0.0218	0.156	0.2277	-0.0276	0.627
rs809955	IX Diseases of the circulatory system (I9_)	Arterial embolism and thrombosis	-0.0463	0.00371535	2.43	I9_ARTEMBTHR	8894	1435026	0.502	0.355086	-0.0581	0.064	0.366043	-0.0139	0.701	0.483	0.0012	0.981	0.3541	-0.0639	0.00729
rs809955	IX Diseases of the circulatory system (I9_)	Sequelae of cerebrovascular disease	-0.0227	0.0040738	2.39	I9_SEQULAE	39131	1456526	0.573	0.354956	-0.0197	0.108	0.366	-0.0587	0.103	0.483	0.0014	0.948	0.3543	-0.0315	0.0151	0.228	-0.00499	0.92
rs809955	IX Diseases of the circulatory system (I9_)	Hypertension, Pulmonary Arterial	-0.0758	0.0040738	2.39	I9_HYPTENSPUL	3302	1205457	0.466	0.35501	-0.184	0.0316	0.366994	-0.0677	0.25	0.483	-0.0159	0.799	0.3542	-0.0797	0.0286
rs809955	XII Diseases of the skin and subcutaneous tissue (L12_)	Infective dermatitis	-0.0215	0.00467735	2.33	L12_INFECT_DERM	42831	993595	0.823	0.354994	-0.0312	0.152				0.4828	-0.0325	0.185	0.3544	-0.0198	0.0242	0.2273	0.00572	0.885
rs809955	VII Diseases of the eye and adnexa (H7_)	Degeneration of macula and posterior pole	-0.0142	0.00467735	2.33	H7_MACULADEGEN	99258	1382823	0.342	0.354885	0.00559	0.607	0.365396	-0.025	0.149	0.483	-0.0109	0.568	0.3542	-0.0198	0.00206	0.2278	-0.0188	0.555
rs809955	IV Endocrine, nutritional and metabolic diseases (E4_)	Disorders of mineral metabolism	-0.022	0.00537032	2.27	E4_MINERAL_MET	40726	1400780	0.303	0.355038	0.0263	0.327	0.3659	-0.0359	0.179	0.4834	-0.0257	0.162	0.3542	-0.0227	0.0257	0.2275	-0.0658	0.0877
rs809955	X Diseases of the respiratory system (J10_)	Acute sinusitis	-0.0141	0.0074131	2.13	J10_SINUSITIS	86773	1283244	0.203	0.35561	-0.0166	0.0687	0.365749	0.00265	0.8	0.4824	-0.002	0.898	0.3546	-0.0296	0.00281	0.2275	-0.0334	0.373
rs809955	VII Diseases of the eye and adnexa (H7_)	Keratoconus	0.0999	0.00758578	2.12	H7_CORNEALDEFORM	1600	1341742	0.356	0.355167	0.0664	0.186	0.365943	0.26	0.0422				0.3542	0.114	0.069
rs809955	III Diseases of the blood and blood-forming organs and certain disorders involving the immune mechanism (D3_)	Iron deficiency anaemia	-0.0138	0.00776247	2.11	D3_ANAEMIA_IRONDEF	96301	1418969	0.591	0.355052	-0.012	0.273	0.365905	-0.00792	0.43	0.4828	-0.0129	0.355	0.3543	-0.0159	0.074	0.2282	-0.0602	0.0455
rs809955	XIII Diseases of the musculoskeletal system and connective tissue (M13_)	Spondylolisthesis/Spondylolysis	-0.0295	0.00933254	2.03	M13_SPONDYLOLISTHESIS	18196	1288631	0.971	0.355822	-0.027	0.11	0.366773	-0.0215	0.407	0.4832	-0.0169	0.709	0.3542	-0.0411	0.059	0.2275	-0.044	0.555
rs809955	XI Diseases of the digestive system (K11_)	Parodontitis or operation codes	-0.0124	0.0109648	1.96	K11_PARODON_OPER	108474	1398626	0.0953	0.355023	-0.00865	0.229	0.366	-0.0465	0.235	0.4834	0.0129	0.311	0.3546	-0.0247	0.00361	0.2282	-0.0344	0.157
rs809955	XI Diseases of the digestive system (K11_)	Ulcer of oesophagus	-0.036	0.0112202	1.95	K11_OESULC	11290	1246966	0.224	0.355669	-0.0656	0.0235	0.3667	-0.0403	0.0391				0.3542	0.00461	0.876
rs809955	IX Diseases of the circulatory system (I9_)	Hypotension	-0.0193	0.0112202	1.95	I9_HYPOTE	44208	1445795	0.112	0.355037	0.00752	0.688	0.3662	-0.0178	0.316	0.483	0.00491	0.818	0.3543	-0.0305	0.00493	0.2285	-0.098	0.0286
rs809955	IX Diseases of the circulatory system (I9_)	Myocardial infarction, strict	-0.0138	0.0123027	1.91	I9_MI_STRICT	95788	1340979	0.452	0.354732	-0.0215	0.0252	0.36622	-0.00248	0.849	0.4829	-0.000999	0.96	0.3542	-0.0119	0.177	0.2283	-0.0602	0.0802
rs809955	I Certain infectious and parasitic diseases (AB1_)	Viral hepatitis	-0.0197	0.0128825	1.89	AB1_VIRAL_HEPATITIS	43060	1494856	0.155	0.355023	0.0162	0.569	0.366	-0.1	0.0689	0.4829	-0.0344	0.0105	0.3542	-0.0169	0.134	0.2278	0.0209	0.505
rs809955	Comorbidities of Interstitial lung disease endpoints	Spondyloarthritis	-0.0254	0.0138038	1.86	SPONDYLOARTHRITIS	21733	1432467	0.0314	0.355103	-0.00914	0.578	0.3663	-0.00365	0.903	0.4829	0.0406	0.246	0.3542	-0.0602	0.000487	0.2275	-0.0917	0.0933
rs809955	XVII Congenital malformations, deformations and chromosomal abnormalities (Q17)	Cystic kidney disease	-0.0386	0.0138038	1.86	Q17_CYSTIC_KIDNEY_DISEA	9771	1528829	0.715	0.35499	-0.0371	0.406	0.3658	-0.0636	0.332	0.483	0.00844	0.819	0.3543	-0.0497	0.0142	0.2277	-0.0535	0.493
rs809955	VI Diseases of the nervous system (G6_)	Hemiplegia	-0.0425	0.0138038	1.86	G6_HEMIPLE	7570	1470351	0.399	0.35501	-0.0446	0.179	0.3659	-0.0705	0.032	0.4829	0.0256	0.576	0.3542	-0.0469	0.127
rs809955	VIII Diseases of the ear and mastoid process (H8_)	Suppurative and unspecified otitis media	-0.02	0.0141254	1.85	H8_MED_SUPP	36760	1464261	0.659	0.355099	-0.0187	0.0858	0.3659	-0.0395	0.413	0.483	0.0175	0.569	0.3543	-0.0257	0.0771	0.228	-0.0583	0.24
rs809955	IV Endocrine, nutritional and metabolic diseases (E4_)	Disorders of lipoprotein metabolism and other lipidaemias	-0.00925	0.0141254	1.85	E4_LIPOPROT	560638	934099	0.328	0.355055	-0.00735	0.282	0.3663	-0.0198	0.0126	0.4828	0.00582	0.605	0.3543	-0.00698	0.292	0.2281	-0.0286	0.171
rs809955	X Diseases of the respiratory system (J10_)	Chronic sinusitis	-0.014	0.0151356	1.82	J10_CHRONSINUSITIS	78191	1266513	0.264	0.355556	-0.014	0.175	0.365803	0.00525	0.825	0.4832	0.00884	0.576	0.3543	-0.0198	0.0193	0.2275	-0.0592	0.0627
rs809955	XIII Diseases of the musculoskeletal system and connective tissue (M13_)	Hallux valgus (acquired)	-0.0168	0.0162181	1.79	M13_HALLUXVALGUS	53551	1301708	0.0126	0.355799	-0.038	0.00116	0.3659	-0.00052	0.976	0.4828	-0.0247	0.147	0.3541	0.0123	0.347	0.2278	-0.098	0.0258
rs809955	XII Diseases of the skin and subcutaneous tissue (L12_)	Pyogenic granuloma	-0.0834	0.0165959	1.78	L12_PYOGENGRANUL	1840	1261920	0.895	0.354828	-0.102	0.089	0.365577	-0.0584	0.412				0.3542	-0.0825	0.123
rs809955	XIV Diseases of the genitourinary system (N14_)	Glomerular diseases	-0.0265	0.0169824	1.77	N14_GLOMERULAR	18933	1506722	0.605	0.355023	-0.0409	0.0189	0.3661	-0.0317	0.374	0.4829	-0.0305	0.31	0.3542	-0.0129	0.507	0.2281	0.0476	0.429
rs809955	XI Diseases of the digestive system (K11_)	Constipation	-0.0104	0.018197	1.74	K11_CONSTIPATION	138112	1273019	0.362	0.355023	-0.00469	0.507	0.3666	-0.0226	0.0805	0.4833	0.00632	0.625	0.3545	-0.0169	0.0221	0.2272	-0.0266	0.327
rs809955	IX Diseases of the circulatory system (I9_)	Atrial fibrillation and flutter	-0.0115	0.0190546	1.72	I9_AF	170643	1163021	0.966	0.355789	-0.0128	0.154	0.3659	-0.0127	0.271	0.4829	-0.0208	0.229	0.3542	-0.00896	0.239	0.228	0.0011	0.974
rs809955	VI Diseases of the nervous system (G6_)	MS-disease / Multiple Sclerosis	-0.0402	0.0190546	1.72	G6_MS	7907	1474810	0.823	0.355036	-0.0504	0.0679	0.3659	-0.0592	0.117	0.4829	-0.0139	0.826	0.3542	-0.0227	0.442
rs809955	XII Diseases of the skin and subcutaneous tissue (L12_)	Seborrhoeic dermatitis	-0.0157	0.020893	1.68	L12_SEBORRHOEIC	50180	1360010	0.863	0.355064	-0.00895	0.712	0.365837	-0.0066	0.682	0.4828	-0.0344	0.162	0.3544	-0.0178	0.037	0.2273	0.00421	0.915
rs809955	XI Diseases of the digestive system (K11_)	Cholelithiasis	-0.0115	0.0229087	1.64	K11_CHOLELITH	99696	1416338	0.847	0.355179	-0.00679	0.35	0.366065	-0.014	0.144	0.4827	-0.00797	0.756	0.3542	-0.0218	0.0636	0.2278	0.001	0.979
rs809955	XIV Diseases of the genitourinary system (N14_)	Chronic kidney disease	-0.0113	0.0234423	1.63	N14_CHRONKIDNEYDIS	112143	1406843	0.761	0.355043	-0.0187	0.165	0.3659	-0.0172	0.327	0.4834	0.00341	0.785	0.354	-0.0129	0.0483	0.2273	-0.00995	0.708
rs809955	XI Diseases of the digestive system (K11_)	Diaphragmatic hernia	-0.0131	0.0251189	1.6	K11_DIAHER	74442	1364047	0.546	0.355066	-0.0165	0.173	0.3665	-0.0181	0.0399	0.4826	-0.00896	0.753	0.3543	0.0008	0.945	0.2279	-0.0639	0.168
rs809955	XIII Diseases of the musculoskeletal system and connective tissue (M13_)	Calcific tendinitis of shoulder	-0.0359	0.025704	1.59	M13_CALCIFICTEND	8992	1256803	0.361	0.35584	-0.0533	0.086	0.366259	-0.0469	0.472	0.483	-0.0227	0.631	0.3544	-0.044	0.0541	0.2281	0.0892	0.165
rs809955	XI Diseases of the digestive system (K11_)	Acute gastritis	-0.0416	0.0263027	1.58	K11_ACUTGASTR	6945	1369643	0.573	0.35572	-0.0321	0.232	0.3664	-0.0797	0.0409	0.4831	-0.0639	0.251	0.3543	-0.002	0.965
rs809955	IV Endocrine, nutritional and metabolic diseases (E4_)	Pure hypercholesterolaemia	-0.00872	0.0275423	1.56	E4_HYPERCHOL	191901	1239391	0.445	0.355138	-0.00151	0.847	0.365875	-0.0176	0.0109	0.483	0.002	0.879	0.3544	-0.00698	0.337	0.2279	-0.0266	0.295
rs809955	XIV Diseases of the genitourinary system (N14_)	Glomerular disorders in diseases classified elsewhere	-0.0359	0.0288403	1.54	N14_GLOMEINOTH	8506	1467604	0.14	0.355038	-0.0602	0.00747	0.3661	-0.124	0.0809	0.483	0.00904	0.851	0.3542	0.00552	0.854
rs809955	II Neoplasms from hospital discharges (CD2_)	Benign lipomatous neoplasm	-0.0163	0.0288403	1.54	CD2_BENIGN_LIPOMATOUS	42824	1483530	0.64	0.355023	-0.0166	0.211	0.366	-0.035	0.0437	0.483	0.0031	0.883	0.3542	-0.0159	0.214	0.2278	0.0134	0.747
rs809955	VIII Diseases of the ear and mastoid process (H8_)	Other disorders of ear	-0.00828	0.0301995	1.52	H8_OTHEREAR	353205	1132457	0.593	0.355023	-0.00618	0.346	0.3659	-0.0281	0.14	0.4832	-0.00499	0.653	0.3544	-0.0109	0.0523	0.2273	0.0125	0.494
rs809955	VII Diseases of the eye and adnexa (H7_)	Separation of retinal layers (serosa)	0.0511	0.0301995	1.52	H7_RETINASEPAR	4013	1429963	0.239	0.35471	0.0238	0.54	0.365853	0.122	0.181	0.4829	-0.044	0.517	0.3542	0.089	0.0119
rs809955	XI Diseases of the digestive system (K11_)	Gastroduodenal ulcer	-0.015	0.030903	1.51	K11_GASTRODUOULC	50296	1327103	0.304	0.355634	-0.0286	0.0394	0.366547	-0.0227	0.0685	0.4832	-0.0198	0.369	0.3542	0.00672	0.586	0.2278	-0.0421	0.357
rs809955	IX Diseases of the circulatory system (I9_)	Aortic aneurysm	-0.0174	0.030903	1.51	I9_AORTANEUR	39287	1459928	0.611	0.355039	-0.0353	0.0219	0.36603	-0.014	0.585	0.4831	0.011	0.716	0.3542	-0.0139	0.208	0.2278	0.018	0.768
rs809955	X Diseases of the respiratory system (J10_)	Chronic rhinitis, nasopharyngitis and pharyngitis	-0.0157	0.0316228	1.5	J10_CHRONRHINITIS	46207	1335352	0.337	0.355482	-0.0322	0.0089	0.366	0.0418	0.342	0.4833	0.0028	0.893	0.3541	-0.0129	0.238	0.2274	-0.002	0.951
rs809955	IV Endocrine, nutritional and metabolic diseases (E4_)	Hypothyroidism, strict autoimmune	0.00961	0.0323594	1.49	E4_HYTHY_AI_STRICT	155096	1277656	0.271	0.3554	0.000454	0.949	0.36597	0.0116	0.252	0.4829	0.0307	0.114	0.3541	0.0127	0.104	0.2279	0.0499	0.0691
rs809955	IX Diseases of the circulatory system (I9_)	Abdominal aortic aneurysm (AAA)	-0.0219	0.0331131	1.48	I9_ABAORTANEUR	24557	1474384	0.426	0.355082	-0.0435	0.0571	0.3661	-0.0573	0.167	0.4831	0.0329	0.382	0.3542	-0.0178	0.163	0.2278	-0.0305	0.684
rs809955	XI Diseases of the digestive system (K11_)	Paralytic ileus and intestinal obstruction	-0.0183	0.0338844	1.47	K11_ILEUS	31139	1325743	0.968	0.355852	-0.0247	0.0776	0.3666	-0.0119	0.567	0.4828	-0.00598	0.833	0.3543	-0.0169	0.26	0.2274	-0.0315	0.584
rs809955	Diabetes endpoints	Type 1 diabetes, definitions combined	-0.0184	0.0363078	1.44	T1D	33619	1381283	0.342	0.35603	0.0143	0.526	0.3663	-0.0141	0.592	0.4827	-0.00896	0.669	0.3544	-0.0276	0.0241	0.2282	-0.0705	0.086
rs809955	XI Diseases of the digestive system (K11_)	Tongue abnormality	-0.0415	0.0416869	1.38	TONGUEABNORMALITY	5402	1364226	0.24	0.355023	-0.075	0.0196	0.366	-0.0466	0.219				0.3541	0.00702	0.848
rs809955	XI Diseases of the digestive system (K11_)	Irritable bowel syndrome	-0.0132	0.0416869	1.38	K11_IBS	57023	1270960	0.421	0.355725	-0.0305	0.0204	0.367311	-0.00873	0.382	0.4829	0.022	0.438	0.3543	-0.0139	0.275	0.2276	0.0156	0.726
rs809955	IX Diseases of the circulatory system (I9_)	Cardiomyopathy	-0.0158	0.0416869	1.38	I9_CARDMYO	38784	1376764	0.193	0.354364	-0.0028	0.872	0.3658	0.0314	0.383	0.4832	-0.00995	0.618	0.3544	-0.0218	0.035	0.228	-0.103	0.0295
rs809955	IV Endocrine, nutritional and metabolic diseases (E4_)	Disorder of lipoprotein metabolism, unspecified	-0.0332	0.0416869	1.38	E4_LIPOPROTNAS	8635	1364682	0.129	0.354848	-0.0574	0.005	0.3663	-0.0944	0.247	0.4828	0.0248	0.711	0.3541	0.0213	0.502
rs809955	XIX Injury, poisoning and certain other consequences of external causes (ST19_)	Fracture of forearm	-0.0147	0.0436516	1.36	ST19_FRACT_FOREA	45040	1476025	0.279	0.35494	-0.0137	0.135	0.366	-0.000971	0.956	0.4829	-0.101	0.0155	0.3542	-0.0188	0.305	0.2279	0.00803	0.896
rs809955	X Diseases of the respiratory system (J10_)	Acute laryngitis and tracheitis	-0.0366	0.0457088	1.34	J10_LARYNGITIS	6890	1274083	0.322	0.355828	-0.0314	0.108	0.3658	0.0467	0.656				0.3542	-0.111	0.0617
rs809955	II Neoplasms, from cancer register (ICD-O-3)	Other malignant neoplasms of skin (=non-melanoma skin cancer), excluding all cancers (controls excluding all cancers)	-0.0111	0.0467735	1.33	C3_OTHER_SKIN_EXALLC	113630	1317835	0.457	0.354402	-0.00309	0.753	0.366	-0.0282	0.0288	0.4831	-0.0535	0.356	0.3542	-0.00797	0.325	0.2277	-0.0478	0.343
rs809955	II Neoplasms, from cancer register (ICD-O-3)	Non-Hodgkin lymphoma, all, excluding all cancers (controls excluding all cancers)	-0.0259	0.0489779	1.31	C3_NONHODGKIN_EXALLC	13198	1273062	0.458	0.354161	-0.0321	0.123	0.366127	-0.032	0.505	0.4831	-0.0889	0.0632	0.3542	-0.00896	0.645
rs2734833	IV Endocrine, nutritional and metabolic diseases (E4_)	Obesity	-0.0188	1.7378e-09	8.76	E4_OBESITY	293801	1204307	0.0014	0.520106	-0.0398	1.82e-06	0.6076	-0.0274	0.0246	0.2735	0.0142	0.173	0.5977	-0.0188	8.65e-07	0.4049	-0.00399	0.805
rs2734833	IX Diseases of the circulatory system (I9_)	Hypertension	-0.0172	8.12831e-09	8.09	I9_HYPTENS	700642	819430	0.0197	0.52009	-0.0228	6.3e-06	0.6084	-0.0224	0.000294	0.274	0.0222	0.121	0.5973	-0.0149	0.00303	0.4043	0.00884	0.632
rs2734833	XI Diseases of the digestive system (K11_)	Diverticular disease of intestine	-0.0209	2.23872e-08	7.65	K11_DIVERTIC	157153	1199086	0.38	0.520209	-0.0238	0.00163	0.6082	-0.0291	0.000733	0.2734	0.00773	0.646	0.5972	-0.0198	0.00021	0.4034	-0.00995	0.676
rs2734833	IX Diseases of the circulatory system (I9_)	Hypertension, essential	-0.0164	2.45471e-08	7.61	I9_HYPTENSESS	675622	821568	0.0208	0.520303	-0.0228	1.69e-05	0.6084	-0.0221	0.000343	0.2738	0.0222	0.118	0.5973	-0.0139	0.00308	0.4043	0.00672	0.715
rs2734833	XIII Diseases of the musculoskeletal system and connective tissue (M13_)	Dorsalgia	-0.0161	5.88844e-08	7.23	M13_DORSALGIA	423010	998455	0.0802	0.520272	-0.019	0.000601	0.6076	-0.0199	0.0815	0.2736	0.0128	0.229	0.5972	-0.0188	4.78e-06	0.4048	-0.0109	0.452
rs2734833	Comorbidities of COPD	Cardiac arrhythmias	-0.0153	1.02329e-06	5.99	CARDIAC_ARRHYTM	327465	955094	0.21	0.520668	-0.0141	0.0239	0.607615	-0.0206	0.0101	0.2738	0.00874	0.446	0.5975	-0.0169	0.000168	0.4041	-0.0315	0.0695
rs2734833	IX Diseases of the circulatory system (I9_)	Unstable angina pectoris	-0.0319	3.23594e-06	5.49	I9_UAP	45564	1424540	0.156	0.520238	-0.0259	0.0267	0.607268	-0.0503	0.00496	0.2735	-0.0139	0.641	0.5974	-0.0383	0.00025	0.4044	0.0569	0.17
rs2734833	VI Diseases of the nervous system (G6_)	Sleep apnoea	-0.0132	3.31131e-06	5.48	G6_SLEEPAPNO	282098	1236729	0.0373	0.520113	-0.0281	1.24e-05	0.6074	-0.0112	0.569	0.2736	0.00381	0.708	0.5974	-0.00995	0.00444	0.404	-0.0276	0.0413
rs2734833	Interstitial lung disease endpoints	Gastro-oesophageal reflux disease	-0.0126	5.7544e-06	5.24	K11_REFLUX	306252	1130488	0.914	0.520341	-0.0189	0.0165	0.6077	-0.0122	0.175	0.2736	-0.00698	0.519	0.5976	-0.0119	0.000393	0.4038	-0.0149	0.322
rs2734833	IX Diseases of the circulatory system (I9_)	Ischaemic heart disease, wide definition	-0.0128	7.07946e-06	5.15	I9_IHD	302049	1199500	0.369	0.520096	-0.0207	0.00079	0.6077	-0.0174	0.0402	0.2733	0.002	0.874	0.5975	-0.00995	0.00675	0.4044	-0.0247	0.203
rs2734833	XI Diseases of the digestive system (K11_)	Other disorders of teeth and supporting structures	-0.0214	9.12011e-06	5.04	K11_DISORD_TEETH	146524	1168587	0.998	0.521321	-0.0214	0.149	0.6075	-0.0186	0.473				0.5975	-0.0218	6.78e-05	0.4041	-0.0188	0.265
rs2734833	Neurological endpoints	Sleep disorders (combined)	-0.0147	9.54993e-06	5.02	SLEEP	249186	1211093	0.0141	0.520078	-0.0251	3.33e-05	0.60736	-0.0191	0.201	0.2731	0.0157	0.149	0.5977	-0.0119	0.0105	0.4056	-0.0315	0.0323
rs2734833	IX Diseases of the circulatory system (I9_)	Atrial fibrillation and flutter	-0.0198	2.45471e-05	4.61	I9_AF	170643	1163021	0.469	0.521504	-0.0242	0.00508	0.608	-0.028	0.0139	0.2731	-0.00995	0.601	0.5975	-0.0129	0.0672	0.4041	-0.0545	0.0501
rs2734833	XI Diseases of the digestive system (K11_)	Diaphragmatic hernia	-0.0228	3.0903e-05	4.51	K11_DIAHER	74442	1364047	0.157	0.520551	-0.028	0.0157	0.6077	-0.0166	0.0555	0.2736	-0.0908	0.00175	0.5977	-0.0208	0.0305	0.4039	0.0018	0.964
rs2734833	XIII Diseases of the musculoskeletal system and connective tissue (M13_)	Cervicalgia	-0.017	9.33254e-05	4.03	M13_CERVICALGIA	133419	1220963	0.196	0.521931	-0.0172	0.249	0.6074	-0.0569	0.0643	0.2743	0.00351	0.769	0.5974	-0.0178	0.00059	0.4045	-0.0373	0.0311
rs2734833	XI Diseases of the digestive system (K11_)	Constipation	-0.0159	9.54993e-05	4.02	K11_CONSTIPATION	138112	1273019	0.696	0.520096	-0.013	0.055	0.6082	-0.0195	0.127	0.2736	-0.00399	0.755	0.5977	-0.0188	0.00324	0.4039	-0.0373	0.102
rs2734833	XI Diseases of the digestive system (K11_)	Parodontitis or operation codes	-0.0186	0.000104713	3.98	K11_PARODON_OPER	108474	1398626	0.158	0.520096	-0.0249	0.000295	0.6075	-0.0803	0.0375	0.2732	0.00511	0.708	0.5976	-0.0149	0.0765	0.4049	-0.0208	0.33
rs2734833	IX Diseases of the circulatory system (I9_)	Angina pectoris	-0.0179	0.000288403	3.54	I9_ANGINA	114520	1341912	0.529	0.520482	-0.02	0.0117	0.6077	-0.0286	0.00829	0.2736	0.00391	0.843	0.5976	-0.0149	0.0898	0.4044	0.00753	0.793
rs2734833	XI Diseases of the digestive system (K11_)	Hernia	-0.0116	0.000323594	3.49	K11_HERNIA	223046	1282152	0.983	0.520096	-0.0144	0.015	0.6077	-0.0104	0.133	0.2735	-0.0139	0.349	0.5976	-0.00995	0.0477	0.4043	-0.0119	0.575
rs2734833	XI Diseases of the digestive system (K11_)	Other diseases of stomach and duodenum	-0.0364	0.000371535	3.43	K11_OTHDISSTOMDUOD	21648	1404529	0.69	0.520339	-0.0748	0.00961	0.6076	-0.0358	0.017	0.2736	-0.0257	0.501	0.5975	-0.0257	0.165	0.405	-0.0218	0.701
rs2734833	Diabetes endpoints	Type 2 diabetes, definitions combined	-0.00902	0.000416869	3.38	T2D	338932	1167591	0.0172	0.519995	-0.0213	0.000269	0.607414	-0.00323	0.72	0.2734	0.019	0.0787	0.5974	-0.00896	0.0048	0.4044	0.002	0.902
rs2734833	XI Diseases of the digestive system (K11_)	Acute pancreatitis	-0.0328	0.000954993	3.02	K11_ACUTPANC	22643	1468789	0.905	0.519719	-0.0363	0.0207	0.6074	-0.0333	0.267	0.2735	-0.00797	0.798	0.5974	-0.0325	0.0538	0.4045	-0.062	0.211
rs2734833	IV Endocrine, nutritional and metabolic diseases (E4_)	Disorders of lipoprotein metabolism and other lipidaemias	-0.012	0.00112202	2.95	E4_LIPOPROT	560638	934099	0.0844	0.520262	-0.00132	0.84	0.608	-0.0283	0.000295	0.2733	-0.00598	0.598	0.5974	-0.0109	0.0957	0.4042	-0.0286	0.105
rs2734833	X Diseases of the respiratory system (J10_)	All pneumoniae	-0.0124	0.00194984	2.71	J10_PNEUMONIA	151723	1360172	0.271	0.520096	-0.0102	0.0732	0.6076	-0.0231	0.0703	0.2733	0.0186	0.267	0.5976	-0.0188	0.00822	0.4047	-0.00598	0.825
rs2734833	XIII Diseases of the musculoskeletal system and connective tissue (M13_)	Pain in joint	-0.0118	0.00288403	2.54	JOINTPAIN	444520	837019	0.039	0.522094	-0.0248	0.00147	0.6075	-0.026	0.0834	0.2732	0.0177	0.16	0.5975	-0.00797	0.145	0.4054	-0.0227	0.185
rs2734833	III Diseases of the blood and blood-forming organs and certain disorders involving the immune mechanism (D3_)	Other and unspecified anaemias	-0.0119	0.00301995	2.52	D3_ANAEMIANAS	160628	1322696	0.000246	0.52014	0.00211	0.843	0.6073	0.0132	0.276	0.2735	0.0162	0.159	0.5974	-0.0227	1.56e-05	0.4048	-0.0573	0.0036
rs2734833	XIV Diseases of the genitourinary system (N14_)	Calculus of kidney and ureter	0.0175	0.00389045	2.41	N14_CALCUKIDUR	70597	1452733	0.459	0.520051	0.0315	0.0134	0.607348	-0.0053	0.746	0.2734	0.0191	0.389	0.5972	0.0154	0.071	0.4039	0.0342	0.19
rs2734833	VI Diseases of the nervous system (G6_)	Migraine	-0.0155	0.00501187	2.3	G6_MIGRAINE	81917	1331335	0.0204	0.52124	-0.0387	2.33e-05	0.607614	-0.0144	0.447	0.2735	-0.00797	0.627	0.5975	-0.000999	0.91	0.4047	0.0208	0.383
rs2734833	XIV Diseases of the genitourinary system (N14_)	Unspecified lump in breast	-0.0294	0.0057544	2.24	N14_LUMPNASBREAST	20220	1087226	0.201	0.52006	-0.0445	0.0139	0.607901	0.0189	0.573	0.2736	0.0026	0.932	0.5975	-0.044	0.00904	0.4041	0.0376	0.514
rs2734833	XIII Diseases of the musculoskeletal system and connective tissue (M13_)	Spondylosis	-0.0122	0.0060256	2.22	M13_SPONDYLOSIS	145717	1156006	0.382	0.521511	-0.0196	0.0309	0.607947	-0.0194	0.0336	0.2732	0.00833	0.528	0.5977	-0.00797	0.276	0.4042	-0.0198	0.325
rs2734833	III Diseases of the blood and blood-forming organs and certain disorders involving the immune mechanism (D3_)	Thrombocytopenia, unspecified	-0.0241	0.00630957	2.2	D3_THROMBOCYTOPENIANAS	30774	1495456	0.325	0.52008	0.0106	0.708	0.6074	-0.0549	0.0871	0.2734	-0.0478	0.0611	0.5973	-0.0178	0.104	0.4045	-0.0592	0.0879
rs2734833	XI Diseases of the digestive system (K11_)	Chronic pancreatitis	-0.0393	0.00676083	2.17	K11_CHRONPANC	10222	1397557	0.897	0.519729	-0.0494	0.0165	0.60753	-0.0145	0.765	0.2734	-0.0354	0.415	0.5975	-0.0315	0.234
rs2734833	IV Endocrine, nutritional and metabolic diseases (E4_)	Volume depletion	-0.0211	0.00707946	2.15	E4_VOLUME	40481	1377784	0.0238	0.52006	-0.0795	0.00068	0.6075	-0.0458	0.0449	0.2735	0.0155	0.436	0.5978	-0.0159	0.129	0.4041	-0.00598	0.853
rs2734833	IX Diseases of the circulatory system (I9_)	Right bundle-branch block	-0.0338	0.00758578	2.12	I9_RBBB	14143	1290989	0.0731	0.520193	-0.129	0.000816	0.607755	-0.024	0.267	0.2733	-0.003	0.961	0.5974	-0.0227	0.201
rs2734833	XIII Diseases of the musculoskeletal system and connective tissue (M13_)	Spondylolisthesis/Spondylolysis	-0.029	0.00776247	2.11	M13_SPONDYLOLISTHESIS	18196	1288631	0.732	0.521839	-0.032	0.0473	0.608185	-0.0529	0.0389	0.2734	-0.00698	0.873	0.5974	-0.0109	0.599	0.4042	-0.0497	0.437
rs2734833	XI Diseases of the digestive system (K11_)	Ventral hernia	-0.0241	0.00776247	2.11	K11_VENTHER	26964	1450754	0.633	0.520605	-0.0342	0.0159	0.6073	-9.08e-05	0.997	0.2733	-0.0344	0.361	0.5974	-0.0257	0.0936	0.4047	0.0232	0.646
rs2734833	II Neoplasms from hospital discharges (CD2_)	Benign neoplasm of colon, rectum, anus and anal canal	-0.0107	0.00812831	2.09	CD2_BENIGN_COLORECANI	214159	1260051	0.00749	0.520096	-0.0149	0.0894	0.6078	-0.0419	0.000398	0.2734	0.0181	0.13	0.5976	-0.00698	0.219	0.4028	-0.0237	0.189
rs2734833	XI Diseases of the digestive system (K11_)	Umbilical hernia	-0.02	0.00933254	2.03	K11_UMBHER	39227	1369446	0.579	0.520536	-0.0235	0.0774	0.607726	-0.00299	0.864	0.2736	-0.0286	0.348	0.5974	-0.0188	0.138	0.4042	-0.0714	0.0648
rs2734833	III Diseases of the blood and blood-forming organs and certain disorders involving the immune mechanism (D3_)	Idiopathic thrombocytopenic purpura	-0.0674	0.01	2	D3_ITP	3018	1364965	0.0385	0.520057	0.0187	0.668	0.6074	-0.0797	0.217				0.5974	-0.128	0.000718
rs2734833	XIII Diseases of the musculoskeletal system and connective tissue (M13_)	Palmar fascial fibromatosis [Dupuytren]	-0.028	0.0102329	1.99	M13_DUPUTRYEN	18110	1191769	0.783	0.521347	-0.0257	0.149	0.6075	-0.0168	0.467				0.5974	-0.0363	0.0341
rs2734833	III Diseases of the blood and blood-forming organs and certain disorders involving the immune mechanism (D3_)	Iron deficiency anaemia	-0.0125	0.0107152	1.97	D3_ANAEMIA_IRONDEF	96301	1418969	0.028	0.520043	-0.0138	0.19	0.607312	0.00377	0.703	0.2737	0.0165	0.273	0.5973	-0.0286	0.000241	0.4047	-0.0237	0.353
rs2734833	XIV Diseases of the genitourinary system (N14_)	Renal failure	-0.00972	0.0112202	1.95	N14_RENFAIL	179410	1332088	0.0833	0.520096	-0.0058	0.58	0.607351	-0.0187	0.0338	0.2732	0.0208	0.0808	0.5974	-0.0129	0.0132	0.4041	-0.0169	0.411
rs2734833	I Certain infectious and parasitic diseases (AB1_)	Viral hepatitis	-0.0186	0.0114815	1.94	AB1_VIRAL_HEPATITIS	43060	1494856	0.355	0.520096	-0.0238	0.381	0.6074	-0.073	0.179	0.2734	0.00562	0.708	0.5975	-0.0266	0.0052	0.4046	-0.0139	0.601
rs2734833	X Diseases of the respiratory system (J10_)	Acute sinusitis	-0.0131	0.011749	1.93	J10_SINUSITIS	86773	1283244	0.0583	0.520343	-0.0229	0.00866	0.607108	-0.00754	0.464	0.2733	0.00934	0.622	0.5978	-0.0188	0.0501	0.4042	0.0617	0.047
rs2734833	IX Diseases of the circulatory system (I9_)	Heart failure, strict	-0.0106	0.0120226	1.92	I9_HEARTFAIL	131378	1345190	0.106	0.520096	-0.00662	0.418	0.607058	0.0107	0.387	0.2732	0.00753	0.618	0.5974	-0.0188	0.00132	0.4043	-0.0373	0.16
rs2734833	IX Diseases of the circulatory system (I9_)	Hypotension	-0.0172	0.0131826	1.88	I9_HYPOTE	44208	1445795	0.123	0.520128	-0.0337	0.0607	0.6078	-0.0123	0.483	0.2736	0.0375	0.0959	0.5975	-0.0227	0.0135	0.4041	-0.0266	0.484
rs2734833	XIV Diseases of the genitourinary system (N14_)	Acute renal failure	-0.0126	0.0144544	1.84	N14_ACUTERENFAIL	90152	1394880	0.0741	0.519914	-0.0159	0.314	0.607422	-0.0172	0.12	0.2733	0.0271	0.0638	0.5973	-0.0188	0.00919	0.4043	-0.0237	0.358
rs2734833	XI Diseases of the digestive system (K11_)	Tongue abnormality	-0.0475	0.0151356	1.82	TONGUEABNORMALITY	5402	1364226	0.136	0.520096	-0.0295	0.337	0.6074	-0.111	0.00309				0.5975	-0.0169	0.623
rs2734833	IX Diseases of the circulatory system (I9_)	Coronary atherosclerosis	-0.00961	0.0151356	1.82	I9_CORATHER	196564	1298646	0.955	0.520516	-0.0116	0.0935	0.607431	-0.00737	0.333	0.2733	-0.00399	0.818	0.5973	-0.0119	0.0972	0.4049	0.0001	0.996
rs2734833	VI Diseases of the nervous system (G6_)	Parkinson's disease	-0.0262	0.0158489	1.8	G6_PARKINSON	17624	1516071	0.068	0.520096	0.00874	0.643	0.6076	-0.067	0.0627	0.2734	0.0636	0.295	0.5974	-0.0459	0.0025	0.4043	-0.0497	0.431
rs2734833	XI Diseases of the digestive system (K11_)	Gastroduodenal ulcer	-0.016	0.017378	1.76	K11_GASTRODUOULC	50296	1327103	0.414	0.520381	-0.00746	0.575	0.607682	-0.0301	0.0141	0.2734	-0.0276	0.252	0.5975	-0.0119	0.304	0.4043	0.0373	0.341
rs2734833	XIV Diseases of the genitourinary system (N14_)	Hypertrophy of breast in women and men	-0.0272	0.018197	1.74	N14_HYPERTROPHYBREAST_BOTH	16329	1455125	0.525	0.520188	-0.0343	0.0287	0.6072	0.013	0.787	0.2733	0.00985	0.776	0.5974	-0.0363	0.0908
rs2734833	XIII Diseases of the musculoskeletal system and connective tissue (M13_)	Psoriatic arthropathies	-0.0381	0.018197	1.74	M13_PSORIARTH	8633	1024623	0.209	0.521174	-0.045	0.0401	0.608193	-0.0889	0.0338				0.5974	-0.002	0.945
rs2734833	XI Diseases of the digestive system (K11_)	Vascular disorders of the intestines	-0.0457	0.0186209	1.73	K11_VASCINT	5535	1258183	0.848	0.520602	-0.0392	0.168	0.6076	-0.0649	0.0924				0.5974	-0.0392	0.286
rs2734833	X Diseases of the respiratory system (J10_)	Asthma (more control exclusions)	-0.0101	0.0186209	1.73	J10_ASTHMA_EXMORE	144619	1193437	0.0373	0.519452	-0.0101	0.125	0.6081	-0.0322	0.000382	0.2733	-0.00499	0.77	0.5973	0.00461	0.585	0.4043	0.0144	0.534
rs2734833	XII Diseases of the skin and subcutaneous tissue (L12_)	Cutaneous abscess, furuncle and carbuncle	-0.0237	0.0190546	1.72	L12_ABSCESS_CUT	21093	1494866	0.324	0.52005	-0.0214	0.111	0.6074	-0.00906	0.748	0.2733	-0.0169	0.638	0.5974	-0.0545	0.0153	0.4042	0.0753	0.235
rs2734833	XII Diseases of the skin and subcutaneous tissue (L12_)	Pruritus	-0.0332	0.0199526	1.7	L12_PRURITUS	23399	1431804	0.878	0.520102	-0.0287	0.185	0.6074	-0.0267	0.573	0.2732	-0.0478	0.0479				0.4038	-0.0129	0.75
rs2734833	IV Endocrine, nutritional and metabolic diseases (E4_)	Hypopituitarism	-0.0524	0.0204174	1.69	E4_HYPOPIT	4012	1351879	0.217	0.520275	-0.0445	0.108	0.6074	-0.186	0.0207				0.5974	-0.0315	0.483
rs2734833	II Neoplasms, from cancer register (ICD-O-3)	Hepatocellular carcinoma, excluding all cancers (controls excluding all cancers)	-0.0439	0.020893	1.68	C3_HEPATOCELLU_CARC_EXALLC	6343	1326976	0.718	0.51931	-0.0197	0.672	0.608097	-0.0951	0.283	0.2734	-0.098	0.0484	0.5974	-0.0305	0.236	0.4044	-0.0554	0.374
rs2734833	XIII Diseases of the musculoskeletal system and connective tissue (M13_)	Spinal stenosis	-0.0114	0.0213796	1.67	M13_SPINSTENOSIS	95507	1213449	0.144	0.521789	-0.00383	0.687	0.60806	-0.0406	0.013	0.2733	0.0149	0.347	0.5975	-0.0149	0.0322	0.4046	-0.0149	0.546
rs2734833	X Diseases of the respiratory system (J10_)	Chronic sinusitis	-0.0127	0.0213796	1.67	J10_CHRONSINUSITIS	78191	1266513	0.381	0.520351	-0.0288	0.00352	0.607939	0.00546	0.816	0.2735	-0.00995	0.558	0.5975	-0.00598	0.455	0.4044	-0.002	0.935
rs2734833	VII Diseases of the eye and adnexa (H7_)	Hereditary corneal dystrophies	0.0375	0.0218776	1.66	H7_KERATOCONUS	8396	1452688	0.269	0.519935	0.0551	0.206	0.60735	-0.0342	0.543	0.2734	0.129	0.0411	0.5973	0.034	0.0817
rs2734833	VI Diseases of the nervous system (G6_)	Other facial nerve disorders	-0.0384	0.0229087	1.64	G6_FACOTH	8033	1455769	0.403	0.520795	-0.0629	0.155	0.6076	-0.0934	0.0365	0.2734	-0.0751	0.11	0.5974	-0.00995	0.681	0.4045	-0.0139	0.8
rs2734833	VIII Diseases of the ear and mastoid process (H8_)	Vertigo of central origin	0.0872	0.0251189	1.6	H8_VERTIGOCENT	1377	929919	0.849	0.52023	0.0964	0.12							0.5974	0.0812	0.104
rs2734833	X Diseases of the respiratory system (J10_)	Emphysema	-0.0233	0.025704	1.59	J10_EMPHYSEMA	21156	1317398	0.857	0.520998	-0.0321	0.244	0.607976	-0.0312	0.155	0.2736	0.0024	0.946	0.5976	-0.0218	0.124
rs2734833	XI Diseases of the digestive system (K11_)	Temporomandibular joint disorders	-0.026	0.0269153	1.57	TEMPOROMANDIB	16115	1279070	0.687	0.522924	-0.0265	0.105	0.6075	-0.0073	0.933	0.2733	-0.062	0.118	0.5974	-0.0266	0.2	0.4044	0.033	0.509
rs2734833	IX Diseases of the circulatory system (I9_)	Paroxysmal tachycardia	-0.0175	0.0275423	1.56	I9_PAROXTAC	37358	1262849	0.0594	0.521541	-0.0353	0.00782	0.6075	-0.0552	0.0175	0.2735	-0.00995	0.714	0.5974	0.0029	0.814	0.404	0.0515	0.315
rs2734833	XIII Diseases of the musculoskeletal system and connective tissue (M13_)	Myalgia	-0.0154	0.0281838	1.55	M13_MYALGIA	50758	1330191	0.962	0.521295	-0.0175	0.212	0.6073	0.0141	0.763	0.2735	-0.00896	0.616	0.5975	-0.0178	0.0705	0.4041	-0.0139	0.604
rs2734833	XI Diseases of the digestive system (K11_)	Duodenal ulcer	-0.0264	0.0281838	1.55	K11_DULC	14923	1309202	0.656	0.520381	-0.0241	0.257	0.607808	-0.0362	0.0378	0.2734	-0.0564	0.367	0.5975	0.00411	0.89
rs2734833	III Diseases of the blood and blood-forming organs and certain disorders involving the immune mechanism (D3_)	Purpura and other haemorrhagic conditions	-0.0179	0.0288403	1.54	D3_PURPURA_AND3_OTHER_HAEMORRHAGIC	35605	1489363	0.187	0.520095	0.0115	0.557	0.6074	-0.0525	0.0885	0.2734	-0.044	0.0836	0.5973	-0.0139	0.19	0.4042	-0.0592	0.0833
rs2734833	VII Diseases of the eye and adnexa (H7_)	Glaucoma	0.0134	0.0295121	1.53	H7_GLAUCOMA	163454	1348411	0.0352	0.520096	0.00757	0.411	0.6074	-0.0261	0.17	0.2737	0.0219	0.043				0.4041	0.0446	0.00987
rs2734833	X Diseases of the respiratory system (J10_)	Bronchitis, not specified as acute or chronic	-0.0176	0.0389045	1.41	J10_BRONCH	33221	1335455	0.368	0.520882	-0.0603	0.00974	0.6081	0.0038	0.941	0.2737	-0.00995	0.64	0.5975	-0.00995	0.36	0.4044	-0.0305	0.367
rs2734833	IX Diseases of the circulatory system (I9_)	Phlebitis and thrombophlebitis (not including DVT)	-0.0216	0.0389045	1.41	I9_PHLETHROM	19627	1374200	0.518	0.520229	-0.0143	0.33	0.6076	-0.0481	0.0243	0.2732	0.00995	0.838	0.5973	-0.0159	0.489
rs2734833	XI Diseases of the digestive system (K11_)	Acute peritonitis	0.0338	0.0398107	1.4	K11_PERITONITIS	7969	1485835	0.288	0.520092	0.0152	0.602	0.6073	0.0157	0.73	0.2734	0.131	0.0159	0.5974	0.0324	0.181
rs2734833	XIV Diseases of the genitourinary system (N14_)	Calculus of lower urinary tract	0.0384	0.0416869	1.38	N14_CALCULOWER	5911	1349819	0.5	0.519793	0.0391	0.236	0.6074	-0.0107	0.821				0.5974	0.053	0.0436
rs2734833	VII Diseases of the eye and adnexa (H7_)	Corneal ulcer	0.0298	0.0416869	1.38	H7_CORNULCER	9627	1338172	0.112	0.520019	0.0414	0.0102	0.6072	0.0896	0.398				0.5974	-0.0411	0.275
rs2734833	II Neoplasms, from cancer register (ICD-O-3)	Malignant neoplasm of breast, excluding all cancers (controls excluding all cancers)	-0.0158	0.0416869	1.38	C3_BREAST_EXALLC	39789	1002960	0.471	0.519704	-0.021	0.0369	0.6079	0.000111	0.994	0.2735	-0.063	0.228	0.5974	-0.0276	0.355
rs2734833	XIII Diseases of the musculoskeletal system and connective tissue (M13_)	Pain in limb	-0.00746	0.0446684	1.35	M13_LIMBPAIN	237010	1103867	0.0104	0.520505	-0.0251	0.000444	0.6073	0.023	0.175	0.2734	0.00833	0.435	0.5974	-0.00698	0.184	0.4046	0.0127	0.415
rs2734833	Other, not yet classified endpoints (same as #MISC)	Polycythaemia vera	-0.0462	0.0457088	1.34	POLYCYTVERA	3976	1156388	0.891	0.519326	-0.0441	0.284	0.608111	-0.0231	0.69				0.5974	-0.0545	0.0875
rs2734833	XIII Diseases of the musculoskeletal system and connective tissue (M13_)	Sciatica+with lumbago	-0.0118	0.0457088	1.34	M13_SCIATICA	65925	1234940	0.369	0.521134	-0.0245	0.00724	0.608263	-0.0101	0.63	0.2735	0.0124	0.532	0.5973	-0.00598	0.535	0.4043	0.00763	0.784
rs12587412	IV Endocrine, nutritional and metabolic diseases (E4_)	Obesity	-0.0219	1.07152e-10	9.97	E4_OBESITY	293801	1204307	0.425	0.597728	-0.0212	0.0129	0.5251	-0.0293	0.0141	0.6486	-0.00399	0.713	0.4937	-0.0247	1.2e-08	0.322	-0.0129	0.404
rs12587412	XIII Diseases of the musculoskeletal system and connective tissue (M13_)	Dorsalgia	-0.0191	5.88844e-10	9.23	M13_DORSALGIA	423010	998455	0.0108	0.597834	-0.0196	0.00053	0.5252	-0.0322	0.00394	0.6481	0.0149	0.147	0.4935	-0.0227	2.17e-07	0.3217	-0.0237	0.142
rs12587412	XIII Diseases of the musculoskeletal system and connective tissue (M13_)	Pain in joint	-0.0208	2.88403e-08	7.54	JOINTPAIN	444520	837019	0.255	0.598884	-0.0341	1.84e-05	0.5249	-0.0206	0.16	0.6482	-0.00598	0.643	0.4936	-0.0169	0.000595	0.3215	-0.0344	0.0519
rs12587412	XIII Diseases of the musculoskeletal system and connective tissue (M13_)	Spondylosis	-0.0222	5.37032e-08	7.27	M13_SPONDYLOSIS	145717	1156006	0.0188	0.598255	-0.0199	0.0319	0.525149	-0.0409	4.2e-06	0.6487	-0.0139	0.288	0.4936	-0.0208	0.000533	0.32	0.0336	0.115
rs12587412	Diabetes endpoints	Type 2 diabetes, definitions combined	-0.0146	4.2658e-07	6.37	T2D	338932	1167591	0.0701	0.598034	-0.0189	0.00151	0.524836	-0.0112	0.203	0.6488	0.00985	0.344	0.4937	-0.0178	3.72e-06	0.3211	0.00844	0.626
rs12587412	VI Diseases of the nervous system (G6_)	Sleep apnoea	-0.0153	5.49541e-07	6.26	G6_SLEEPAPNO	282098	1236729	0.139	0.597764	-0.0216	0.000954	0.525	-0.0332	0.0858	0.6486	0.00592	0.55	0.4937	-0.0149	0.00012	0.3211	-0.0266	0.0819
rs12587412	XIII Diseases of the musculoskeletal system and connective tissue (M13_)	Pain in limb	-0.0185	2.45471e-06	5.61	M13_LIMBPAIN	237010	1103867	0.241	0.598382	-0.0249	0.000616	0.525	-0.0432	0.00921				0.4939	-0.0129	0.0112	0.3207	-0.0198	0.227
rs12587412	IX Diseases of the circulatory system (I9_)	Ischaemic heart disease, wide definition	-0.0152	2.45471e-06	5.61	I9_IHD	302049	1199500	0.0596	0.597735	-0.0121	0.0528	0.5252	-0.0226	0.00641	0.6483	0.0152	0.207	0.4936	-0.0198	1.71e-05	0.3212	0.001	0.96
rs12587412	X Diseases of the respiratory system (J10_)	Chronic sinusitis	-0.0249	3.80189e-06	5.42	J10_CHRONSINUSITIS	78191	1266513	0.484	0.598126	-0.0337	0.000772	0.525287	-0.0132	0.564	0.6483	-0.0129	0.419	0.4936	-0.0266	0.000451	0.3206	0.0135	0.636
rs12587412	XIII Diseases of the musculoskeletal system and connective tissue (M13_)	Gout	-0.0259	4.36516e-06	5.36	M13_GOUT	76920	1285677	0.809	0.598028	-0.0384	0.00508	0.5248	-0.0129	0.551	0.6489	-0.0227	0.131	0.4937	-0.0257	0.000485	0.3211	-0.00698	0.825
rs12587412	IX Diseases of the circulatory system (I9_)	Coronary atherosclerosis	-0.0165	8.51138e-06	5.07	I9_CORATHER	196564	1298646	0.247	0.597635	-0.0143	0.0429	0.524981	-0.0188	0.0114	0.6484	0.00955	0.563	0.4937	-0.0218	0.000198	0.3212	0.0191	0.457
rs12587412	IX Diseases of the circulatory system (I9_)	Hypertension, essential	-0.0133	1.31826e-05	4.88	I9_HYPTENSESS	675622	821568	0.775	0.597597	-0.0126	0.0193	0.5256	-0.0162	0.00741	0.6491	-0.003	0.809	0.4934	-0.0149	0.00455	0.3207	0.00381	0.846
rs12587412	IX Diseases of the circulatory system (I9_)	Hypertension	-0.0134	1.47911e-05	4.83	I9_HYPTENS	700642	819430	0.847	0.597734	-0.0116	0.024	0.5256	-0.0158	0.00922	0.6492	-0.00399	0.773	0.4933	-0.0149	0.00575
rs12587412	IV Endocrine, nutritional and metabolic diseases (E4_)	Hypothyroidism, strict autoimmune	-0.0158	3.01995e-05	4.52	E4_HYTHY_AI_STRICT	155096	1277656	0.926	0.598091	-0.0136	0.0509	0.52494	-0.0239	0.0148	0.6484	-0.0109	0.569	0.4937	-0.0149	0.00579	0.3209	-0.0188	0.441
rs12587412	IX Diseases of the circulatory system (I9_)	Arterial embolism and thrombosis of lower extremity artery	-0.0944	3.16228e-05	4.5	I9_ARTEMBTHRLOW	4092	1325397	0.311	0.597658	-0.0516	0.202	0.525	-0.075	0.169				0.4937	-0.128	5.96e-05
rs12587412	IX Diseases of the circulatory system (I9_)	Heart failure, strict	-0.0174	6.16595e-05	4.21	I9_HEARTFAIL	131378	1345190	0.659	0.597735	-0.00976	0.241	0.524196	-0.0181	0.132	0.6489	-0.00698	0.615	0.4938	-0.0237	0.00018	0.3205	-0.0208	0.461
rs12587412	IX Diseases of the circulatory system (I9_)	Sequelae of cerebrovascular disease	-0.0296	9.33254e-05	4.03	I9_SEQULAE	39131	1456526	0.32	0.597855	-0.0337	0.0048	0.525	-0.0528	0.129	0.649	0.0141	0.524	0.4938	-0.0354	0.00308	0.3208	-0.0305	0.469
rs12587412	X Diseases of the respiratory system (J10_)	Acute sinusitis	-0.0191	0.000162181	3.79	J10_SINUSITIS	86773	1283244	0.636	0.597842	-0.0158	0.0756	0.525069	-0.0287	0.00453	0.6484	0.0029	0.876	0.4936	-0.0208	0.0198	0.32	-0.00995	0.756
rs12587412	XI Diseases of the digestive system (K11_)	Umbilical hernia	-0.0281	0.000165959	3.78	K11_UMBHER	39227	1369446	0.0173	0.597633	-0.0527	9.2e-05	0.524973	-0.0265	0.12	0.6488	0.0522	0.0725	0.4937	-0.0266	0.0232	0.3208	0.0133	0.746
rs12587412	XI Diseases of the digestive system (K11_)	Other disorders of teeth and supporting structures	-0.017	0.00018197	3.74	K11_DISORD_TEETH	146524	1168587	0.0532	0.598646	-0.0292	0.0531	0.5249	-0.0154	0.543	0.6485	0.00985	0.342	0.4938	-0.0247	2.17e-05	0.3211	-0.00896	0.593
rs12587412	XIII Diseases of the musculoskeletal system and connective tissue (M13_)	Cervicalgia	-0.0161	0.000199526	3.7	M13_CERVICALGIA	133419	1220963	0.141	0.598347	-0.0187	0.218	0.5248	-0.0307	0.309	0.6484	0.00844	0.462	0.494	-0.0218	2.64e-05	0.32	0.0013	0.944
rs12587412	IV Endocrine, nutritional and metabolic diseases (E4_)	Pure hypercholesterolaemia	-0.0139	0.000213796	3.67	E4_HYPERCHOL	191901	1239391	0.0813	0.598039	-0.0102	0.181	0.524763	-0.021	0.00159	0.6484	0.0205	0.128	0.494	-0.0178	0.00569	0.3203	-0.0119	0.596
rs12587412	XIII Diseases of the musculoskeletal system and connective tissue (M13_)	Spinal stenosis	-0.0189	0.00025704	3.59	M13_SPINSTENOSIS	95507	1213449	0.49	0.598191	-0.0221	0.0222	0.525767	-0.0294	0.0658	0.649	-0.002	0.906	0.4938	-0.0208	0.00532	0.3206	0.0161	0.534
rs12587412	IX Diseases of the circulatory system (I9_)	Unstable angina pectoris	-0.0251	0.000389045	3.41	I9_UAP	45564	1424540	0.202	0.597743	-0.0314	0.00825	0.524798	-0.0425	0.0156	0.6488	0.0206	0.466	0.4937	-0.0237	0.0349	0.3208	0.0379	0.387
rs12587412	XI Diseases of the digestive system (K11_)	Constipation	-0.0146	0.000436516	3.36	K11_CONSTIPATION	138112	1273019	0.0612	0.597735	-0.0137	0.0467	0.5256	-0.0389	0.00181	0.649	0.0149	0.262	0.494	-0.0149	0.0227	0.3205	-0.0266	0.269
rs12587412	II Neoplasms from hospital discharges (CD2_)	Benign neoplasm of bone and articular cartilage	-0.0761	0.000489779	3.31	CD2_BENIGN_BONE_CARTILAGE	4418	1329811	0.162	0.597735	-0.0526	0.0369	0.525	-0.169	0.0233				0.4937	-0.135	0.0121
rs12587412	XI Diseases of the digestive system (K11_)	Diverticular disease of intestine	-0.0141	0.000562341	3.25	K11_DIVERTIC	157153	1199086	0.0115	0.597914	0.00694	0.367	0.5256	-0.0312	0.000218	0.6492	-0.0227	0.168	0.4936	-0.0188	0.00371	0.3206	0.00451	0.856
rs12587412	VII Diseases of the eye and adnexa (H7_)	Senile cataract	-0.0128	0.00057544	3.24	H7_CATARACTSENILE	367297	1094066	0.33	0.597752	-0.0127	0.0597	0.5248	0.00186	0.89	0.6492	0.0025	0.829	0.4933	-0.0169	0.00162	0.3198	-0.0325	0.0865
rs12587412	II Neoplasms from hospital discharges (CD2_)	Benign lipomatous neoplasm	-0.025	0.000630957	3.2	CD2_BENIGN_LIPOMATOUS	42824	1483530	0.219	0.597735	-0.0398	0.002	0.5249	-0.0172	0.305	0.6488	-0.0315	0.146	0.4938	-0.00698	0.581	0.3206	-0.0797	0.0362
rs12587412	IX Diseases of the circulatory system (I9_)	Angina pectoris	-0.0159	0.000707946	3.15	I9_ANGINA	114520	1341912	0.0181	0.597811	-0.0088	0.276	0.5252	-0.0255	0.0162	0.6487	0.0382	0.0418	0.4937	-0.0266	0.000496	0.3205	-0.00995	0.733
rs12587412	IV Endocrine, nutritional and metabolic diseases (E4_)	Fluid overload	-0.054	0.00147911	2.83	E4_FLUIDOVER	7856	1442925	0.674	0.598165	0.105	0.475	0.5248	-0.0525	0.298	0.6488	-0.0834	0.0277	0.4936	-0.0535	0.0144	0.3207	-0.00598	0.925
rs12587412	XIII Diseases of the musculoskeletal system and connective tissue (M13_)	Osteonecrosis	-0.054	0.0018197	2.74	M13_OSTEONECROSIS	7247	1428127	0.0795	0.597777	-0.0118	0.714	0.525032	-0.153	0.000655	0.6487	-0.0354	0.407	0.4937	-0.0554	0.0442
rs12587412	XIII Diseases of the musculoskeletal system and connective tissue (M13_)	Osteomyelitis	-0.0337	0.00194984	2.71	M13_OSTEOMYELITIS	18371	1466435	0.113	0.597802	0.0119	0.692	0.525107	-0.0267	0.433	0.6487	-0.0169	0.564	0.4937	-0.0554	9.98e-05	0.3208	0.0455	0.366
rs12587412	XIII Diseases of the musculoskeletal system and connective tissue (M13_)	Ankylosis of joint	-0.151	0.00194984	2.71	M13_ANKYLOSISJOINT	889	1185267	0.533	0.598303	-0.12	0.248	0.5251	-0.293	0.0315				0.4936	-0.134	0.0272
rs12587412	IV Endocrine, nutritional and metabolic diseases (E4_)	Hypokalaemia	-0.0229	0.00245471	2.61	E4_HYPOKALAEMIA	44155	1385557	0.421	0.598035	-0.0542	0.0115	0.5248	-0.00944	0.754	0.6488	-0.0237	0.153	0.4938	-0.0208	0.0401	0.3211	0.0194	0.573
rs12587412	X Diseases of the respiratory system (J10_)	Emphysema	-0.031	0.00288403	2.54	J10_EMPHYSEMA	21156	1317398	0.456	0.598126	-0.0565	0.0443	0.525578	-0.0504	0.0185	0.6487	-0.0198	0.559	0.4936	-0.0178	0.211
rs12587412	IV Endocrine, nutritional and metabolic diseases (E4_)	Disorders of lipoprotein metabolism and other lipidaemias	-0.0106	0.00301995	2.52	E4_LIPOPROT	560638	934099	0.32	0.597781	-0.0177	0.00783	0.5252	-0.0168	0.0278	0.6488	0.00562	0.627	0.4936	-0.00499	0.407	0.3206	-0.0149	0.416
rs12587412	Rheuma endpoints	Idiopathic gout	-0.0372	0.00346737	2.46	GOUT_IDIO	15411	1510562	0.466	0.597821	-0.068	0.00774	0.5248	0.00322	0.977	0.6487	-0.002	0.949	0.4937	-0.0392	0.0254	0.3208	0.0127	0.834
rs12587412	XI Diseases of the digestive system (K11_)	Other diseases of biliary tract	-0.0483	0.00354813	2.45	K11_BILIAOTH	7663	1308393	0.933	0.597541	-0.0518	0.0429	0.5248	-0.04	0.155				0.4936	-0.0545	0.111
rs12587412	IX Diseases of the circulatory system (I9_)	Arterial embolism and thrombosis	-0.0451	0.00371535	2.43	I9_ARTEMBTHR	8894	1435026	0.0211	0.597637	-0.0509	0.0964	0.525003	-0.0118	0.737	0.6487	0.0821	0.109	0.4937	-0.0825	0.00037
rs12587412	III Diseases of the blood and blood-forming organs and certain disorders involving the immune mechanism (D3_)	Other and unspecified anaemias	-0.0127	0.00389045	2.41	D3_ANAEMIANAS	160628	1322696	0.821	0.597748	-0.0127	0.242	0.525	-0.00933	0.431	0.6488	-0.000999	0.934	0.494	-0.0169	0.00559	0.3211	-0.00896	0.655
rs12587412	I Certain infectious and parasitic diseases (AB1_)	Viral and other specified intestinal infections	-0.0365	0.00398107	2.4	AB1_VIRAL_OTHER_INTEST_INFECTIONS	13506	1313618	0.731	0.597936	-0.0326	0.0208	0.5248	-0.0387	0.365				0.4937	-0.0658	0.097
rs12587412	Neurological endpoints	Sleep disorders (combined)	-0.0102	0.00436516	2.36	SLEEP	249186	1211093	0.000452	0.597775	-0.0199	0.00123	0.52483	-0.0501	0.0006	0.6483	0.0219	0.0338	0.4937	-0.00598	0.269	0.321	-0.0109	0.516
rs12587412	XIV Diseases of the genitourinary system (N14_)	Acute renal failure	-0.0154	0.00436516	2.36	N14_ACUTERENFAIL	90152	1394880	0.14	0.597784	-0.0485	0.00245	0.524805	-0.000703	0.948	0.6487	-0.00499	0.732	0.4939	-0.0169	0.033	0.3214	-0.0296	0.267
rs12587412	X Diseases of the respiratory system (J10_)	Bronchiectasis	-0.0478	0.00457088	2.34	J10_BRONCHIECTASIS	7505	1243166	0.966	0.598146	-0.0514	0.0564	0.5253	-0.042	0.131				0.4936	-0.0507	0.138
rs12587412	XI Diseases of the digestive system (K11_)	Parodontitis or operation codes	-0.0135	0.00501187	2.3	K11_PARODON_OPER	108474	1398626	0.725	0.597735	-0.0173	0.0136	0.5249	0.00699	0.853	0.6487	-0.00797	0.549	0.4939	-0.0149	0.0751	0.3207	0.0115	0.605
[truncated: 852 more rows]

## Sheet: S6
rsID	category	phenotype	beta	pval	mlogp	phenocode	maf	pip
[truncated: 1,364 more rows]

## Sheet: S7
Name	Coefficient	Coefficient_std_error	Coefficient_P_value
[truncated: 53 more rows]

[truncated: 3 more sheets: S8, S9, S10]
